# Supplementary material for: SCA-1 micro-heterogeneity in the fate decision of dystrophic fibro/adipogenic progenitors
Source: Cell Death Dis. 2021 Jan 25;12(1):122. doi: 10.1038/s41419-021-03408-1 (PMC7835386; doi:10.1038/s41419-021-03408-1)
Supplement: Supplementary file 2 — Supplementary table 1 [file 41419_2021_3408_MOESM2_ESM.xlsx]

## Sheet: Sheet1
Target and fluorophore	Dilution	Vendor	Catalog number
CD140b Super Bright 436	1 mg/100 ml	eBioscience	62-1402-82
CD140a Super Bright 600	0.5 mg/100 ml	eBioscience	63-1401-82
CD31 Super Bright 645	0.25 mg/100 ml	eBioscience	64-0311-82
CD34 FITC	1 mg/100 ml	eBioscience	11-0341-82
CD146 PE	0.125 mg/100 ml	eBioscience	12-1469-42
SCA-1 PE-eFluor 610	0.5 mg/100 ml	eBioscience	61-5981-82
ITGA7 APC	10 ml/1 x 106 cells	Invitrogen	MA5-23555
CD45 Alexa Fluor 700	0.5 mg/100 ml	eBioscience	56-0451-82
CD90.2 APC-eFluor 780	0.125 mg/100 ml	eBioscience	47-0902-82
