# Supplementary material for: SCA-1 micro-heterogeneity in the fate decision of dystrophic fibro/adipogenic progenitors
Source: Cell Death Dis. 2021 Jan 25;12(1):122. doi: 10.1038/s41419-021-03408-1 (PMC7835386; doi:10.1038/s41419-021-03408-1)
Supplement: Supplementary file 3 — Supplementary table 2 [file 41419_2021_3408_MOESM3_ESM.xlsx]

## Sheet: Sheet1
Tag	Target	Catalog
89Y	CD45	3089005B
141Pr	CD146	3155006B
142Nd	cleaved CASP-3	3142004A
144Nd	CD34	3143009B
146Nd	phospho-EGFR	3146007A
148Nd	CD140a	3148018B
150Nd	pRB	3150013A
151Eu	CD140b	3151017B
154Sm	Vimentin	3154014A
156Gd	CD90.2	3156006B
158Gd	phospho-STAT3	3158005A
159Tb	CXCR-4	3159030B
161Dy	Integrin alpha-7	67-0010-05
164Dy	SCA-1	3164005B
176Yb	phospho-CREB-1	3176005A
191Ir	DNA1	201192A
193Ir	DNA2	201192A
195Pt	Cisplatin	201194
165Ho	CD31	3165013B
175Lu	Actin	3175026A
166Er	c-kit	3166004B
