# Supplementary material for: SCA-1 micro-heterogeneity in the fate decision of dystrophic fibro/adipogenic progenitors
Source: Cell Death Dis. 2021 Jan 25;12(1):122. doi: 10.1038/s41419-021-03408-1 (PMC7835386; doi:10.1038/s41419-021-03408-1)
Supplement: Supplementary file 4 — Supplementary table 3 [file 41419_2021_3408_MOESM4_ESM.xlsx]

## Sheet: Sheet1
Target	Forward	Reverse
Tubulin	5’-AAGCAGCAACCATGCGTGA-3’	5’-CCTCCCCCAATGGTCTTGTC-3’
Col1a1	5’-GCAACAGTCGCTTCACCTACA-3’	5’-CAATGTCCAAGGGAGCCACAT-3’
Col3a1	5’-CAACGGTCATACTCATTC-3’	5’-TATAGTCTTCAGGTCTCAG-3’
Timp1	5’-AGCCTCTGTGGATATGCCC-3’	5’-TCAGAGTACGCCAGGGAACC-3’
Cebpb	5’-CAAGCTGAGCGACGAGTACA-3’	5’-GACAGCTGCTCCACCTTCTT-3’
Adipoq	5’-GACCTGGCCACTTTCTCCTC-3’	5’-TCCTGAGCCCTTTTGGTGTC-3’
