# Supplementary material for: SCA-1 micro-heterogeneity in the fate decision of dystrophic fibro/adipogenic progenitors
Source: Cell Death Dis. 2021 Jan 25;12(1):122. doi: 10.1038/s41419-021-03408-1 (PMC7835386; doi:10.1038/s41419-021-03408-1)
Supplement: Supplementary file 5 — Supplementary table 4 [file 41419_2021_3408_MOESM5_ESM.xlsx]

## Sheet: Up regulated SCA1-Low-FAPs
Category	Term	Count	%	PValue	Genes	List Total	Pop Hits	Pop Total	Fold Enrichment	Bonferroni	Benjamini	FDR
GOTERM_BP_DIRECT	GO:0007067~mitotic nuclear division	25	9.4697	5.07716e-13	KIF23, ANLN, AURKA, PTTG1, CCNG1, CDCA8, CCNA2, TUBB3, HELLS, CDK1, RAN, NUF2, TPX2, BIRC5, CENPE, CDC20, HMGA2, UBE2C, SMC2, CCNB1, SRSF2, PLK1, KIF20B, MIS18BP1, CIT	245	277	18082	6.66102	8.40759e-10	8.40759e-10	8.53662e-10
GOTERM_BP_DIRECT	GO:0051301~cell division	28	10.6061	1.31745e-12	KIF23, PRC1, ANLN, AURKA, PTTG1, CCNG1, CDCA8, CCNA2, HELLS, KIF14, CDK1, RAN, TPX2, NUF2, CENPE, CDC20, BIRC5, HMGA2, UBE2C, RACGAP1, SMC2, MCM5, CCNB1, CCND1, PLK1, KIF20B, MIS18BP1, CIT	245	374	18082	5.52544	2.18178e-09	1.09089e-09	2.21527e-09
GOTERM_BP_DIRECT	GO:0007049~cell cycle	34	12.8788	1.25351e-11	KIF23, CLSPN, PRC1, DBF4, AURKA, ANLN, CDC34, PTTG1, CCNG1, CDCA8, H2AFX, CCNA2, HELLS, CDK1, MKI67, RAN, TPX2, NUF2, CENPE, CDC20, BIRC5, HMGA2, RACGAP1, UBE2C, SMC2, MCM5, CCNB1, CCND1, CDKN1A, PLK1, KIF20B, MIS18BP1, CIT, MELK	245	614	18082	4.08687	2.07581e-08	6.91937e-09	2.10767e-08
GOTERM_BP_DIRECT	GO:0043066~negative regulation of apoptotic process	29	10.9848	3.2486e-09	IER3, GCLC, YBX3, HK1, AURKA, BCL2L1, GREM1, CCNG1, TIMP1, MIF, BDNF, CD44, NQO1, HELLS, HIGD1A, KIF14, CDK1, SGK1, CRYAB, AXL, CENPF, BIRC5, HMGA2, FLNA, PRELID1, HSP90B1, CDKN1A, YWHAH, PLK1	245	566	18082	3.78148	5.37967e-06	1.34492e-06	5.46226e-06
GOTERM_BP_DIRECT	GO:0000910~cytokinesis	8	3.0303	5.45005e-07	KIF23, PRC1, PLK1, BIRC5, BCL2L1, CIT, KIF20A, DSTN	245	37	18082	15.9576	0.000902122	0.000180489	0.000916377
GOTERM_BP_DIRECT	GO:0031100~organ regeneration	9	3.40909	7.96382e-07	PKM, CDK1, CDKN1A, CCND1, CCL2, MKI67, AXL, CCNA2, ANXA3	245	56	18082	11.8614	0.00131794	0.000219777	0.00133904
GOTERM_BP_DIRECT	GO:0007017~microtubule-based process	8	3.0303	1.13666e-06	TUBB2B, MAP1B, TUBB5, TUBB6, TUBA4A, TUBA1B, TUBB3, TUBB4B	245	41	18082	14.4008	0.00188055	0.000268866	0.00191119
GOTERM_BP_DIRECT	GO:0007010~cytoskeleton organization	9	3.40909	8.28185e-05	EPB41L3, CCL2, YWHAH, TAGLN, MICAL2, SH3KBP1, CNN2, CAPZB, THY1	245	104	18082	6.38689	0.128163	0.016998	0.139161
GOTERM_BP_DIRECT	GO:0010628~positive regulation of gene expression	17	6.43939	0.000110363	CDK1, ACTA2, LRRC32, CSF1, LMNA, CALR, HMGA2, VDR, INHBA, ACTG2, CD44, SERPINE1, CYP26B1, DNMT1, CNN2, MSN, KLF4	245	399	18082	3.14453	0.167041	0.0201031	0.185404
GOTERM_BP_DIRECT	GO:0048146~positive regulation of fibroblast proliferation	7	2.65152	0.000241086	CCNB1, CDKN1A, EREG, PDGFA, SERPINE1, CCNA2, MIF	245	65	18082	7.94813	0.329201	0.039142	0.404594
GOTERM_BP_DIRECT	GO:0098609~cell-cell adhesion	11	4.16667	0.000254816	DBNL, LDHA, CAPG, ANLN, CNN2, LRRFIP1, TAGLN2, CAPZB, FLNB, PLEC, TES	245	189	18082	4.29548	0.344285	0.0376395	0.427589
GOTERM_BP_DIRECT	GO:0043524~negative regulation of neuron apoptotic process	10	3.78788	0.000330153	KIF14, BDNF, GCLC, CCL2, UNC5B, CRLF1, AXL, BIRC5, BCL2L1, OXR1	245	160	18082	4.61276	0.421214	0.0445459	0.553678
GOTERM_BP_DIRECT	GO:0008284~positive regulation of cell proliferation	19	7.19697	0.000424353	KIF14, CCK, PRC1, PDGFA, CRIP2, CSF1, CRLF1, CENPF, CDC20, BCL2L1, CALR, HMGA2, GREM1, IL11, TIMP1, PLA2G4A, CCND1, EREG, KIF20B	245	542	18082	2.58723	0.504842	0.0526319	0.711126
GOTERM_BP_DIRECT	GO:0035987~endodermal cell differentiation	5	1.89394	0.000444725	INHBA, ITGA5, COL12A1, HMGA2, COL11A1	245	27	18082	13.6674	0.521275	0.0512561	0.745145
GOTERM_BP_DIRECT	GO:0000281~mitotic cytokinesis	5	1.89394	0.000672779	KIF23, PLK1, ANLN, RACGAP1, KIF20A	245	30	18082	12.3007	0.67192	0.0716067	1.12522
GOTERM_BP_DIRECT	GO:0042493~response to drug	14	5.30303	0.000732002	CDK1, HSP90AA1, LGALS1, CALR, NCAM1, CCNB1, INHBA, BDNF, CDKN1A, CCND1, DNMT1, LRP8, ABCC1, FOSL1	245	339	18082	3.04796	0.702589	0.0729891	1.2237
GOTERM_BP_DIRECT	GO:0008283~cell proliferation	11	4.16667	0.00083922	CDK1, MKI67, PDPN, CSF1, CSPG4, POLA1, BCL2L1, HMGA2, TACC3, MELK, MIF	245	220	18082	3.6902	0.751007	0.0785292	1.40175
GOTERM_BP_DIRECT	GO:0032467~positive regulation of cytokinesis	5	1.89394	0.000973249	KIF23, KIF14, KIF20B, CIT, RACGAP1	245	33	18082	11.1824	0.800608	0.0856871	1.6239
GOTERM_BP_DIRECT	GO:0007080~mitotic metaphase plate congression	5	1.89394	0.00109144	CCNB1, KIF14, CDCA8, KIF18A, CENPE	245	34	18082	10.8535	0.836086	0.0907905	1.81942
GOTERM_BP_DIRECT	GO:0001558~regulation of cell growth	6	2.27273	0.00109901	KIF14, EPB41L3, SGK1, CD44, IGFBP6, PTTG1	245	58	18082	7.6349	0.838131	0.0870265	1.83193
GOTERM_BP_DIRECT	GO:0030261~chromosome condensation	4	1.51515	0.00119349	CDK1, HMGA2, SMC2, TOP2A	245	16	18082	18.451	0.861599	0.0898734	1.98793
GOTERM_BP_DIRECT	GO:0007283~spermatogenesis	15	5.68182	0.00132902	FSTL3, YBX3, AXL, BCL2L1, CALR, HMGA2, RACGAP1, MIF, CCNB1, CYP26B1, MNS1, H2AFX, SKIL, CIT, TRIP13	245	407	18082	2.72005	0.889454	0.0952583	2.21131
GOTERM_BP_DIRECT	GO:0070527~platelet aggregation	5	1.89394	0.00166552	ACTB, HSPB1, CSRP1, FLNA, MYL9	245	38	18082	9.71106	0.936733	0.113095	2.76385
GOTERM_BP_DIRECT	GO:0007095~mitotic G2 DNA damage checkpoint	4	1.51515	0.00170479	CDK1, IER3, HMGA2, CCNG1	245	18	18082	16.4009	0.940723	0.111064	2.82814
GOTERM_BP_DIRECT	GO:0000226~microtubule cytoskeleton organization	7	2.65152	0.00191381	PRC1, MAP1B, BIRC5, AURKA, MAP6, TACC3, TUBA1B	245	96	18082	5.38155	0.958093	0.119171	3.16967
GOTERM_BP_DIRECT	GO:0006915~apoptotic process	18	6.81818	0.00193233	CDK1, SGK1, CCK, TNFRSF12A, LGALS1, ZMAT3, TPX2, BIRC5, BCL2L1, PEA15A, GREM1, EPB41L3, PRELID1, UNC5B, SH3KBP1, FAM162A, PHLDA3, MELK	245	570	18082	2.33066	0.959361	0.115907	3.19988
GOTERM_BP_DIRECT	GO:0045787~positive regulation of cell cycle	5	1.89394	0.00201913	CCNB1, CENPF, BIRC5, CALR, FOSL1	245	40	18082	9.22551	0.964812	0.116589	3.34133
GOTERM_BP_DIRECT	GO:0007088~regulation of mitotic nuclear division	4	1.51515	0.00233477	YWHAH, MKI67, KIF20B, CENPE	245	20	18082	14.7608	0.97916	0.129116	3.85408
GOTERM_BP_DIRECT	GO:0050731~positive regulation of peptidyl-tyrosine phosphorylation	7	2.65152	0.00247479	CCK, CD44, ITGA5, CSPG4, LRP8, MIF, IL11	245	101	18082	5.11513	0.983482	0.13194	4.08071
GOTERM_BP_DIRECT	GO:1902083~negative regulation of peptidyl-cysteine S-nitrosylation	3	1.13636	0.00262466	DMD, OXR1, SNTA1	245	6	18082	36.902	0.987121	0.13504	4.32273
GOTERM_BP_DIRECT	GO:0030865~cortical cytoskeleton organization	3	1.13636	0.00262466	EPB41L3, ACTN1, WDR1	245	6	18082	36.902	0.987121	0.13504	4.32273
GOTERM_BP_DIRECT	GO:0045184~establishment of protein localization	5	1.89394	0.00287578	CORO1C, KIF14, PLK1, CENPE, FLNA	245	44	18082	8.38683	0.991512	0.142594	4.72698
GOTERM_BP_DIRECT	GO:0031668~cellular response to extracellular stimulus	4	1.51515	0.00309194	CDKN1A, LDHA, AXL, FOSL1	245	22	18082	13.4189	0.994073	0.148074	5.07365
GOTERM_BP_DIRECT	GO:0030036~actin cytoskeleton organization	8	3.0303	0.00318169	CORO1C, PDGFA, RAN, WDR1, CSRP1, CAPZB, FLNB, FLNA	245	142	18082	4.15798	0.994894	0.147786	5.21725
GOTERM_BP_DIRECT	GO:0042127~regulation of cell proliferation	10	3.78788	0.00379116	PLA2G4A, SGK1, PRG4, PTGS1, SERPINE1, DNMT1, CNN2, KLF4, MIF, TES	245	227	18082	3.25128	0.998145	0.168898	6.18696
GOTERM_BP_DIRECT	GO:0071480~cellular response to gamma radiation	4	1.51515	0.00398385	CDKN1A, CRYAB, H2AFX, BCL2L1	245	24	18082	12.3007	0.998654	0.172106	6.4916
GOTERM_BP_DIRECT	GO:0007018~microtubule-based movement	6	2.27273	0.0040739	KIF23, KIF14, KIF18A, KIF20B, CENPE, KIF20A	245	78	18082	5.67724	0.998841	0.171205	6.63364
GOTERM_BP_DIRECT	GO:0001525~angiogenesis	10	3.78788	0.00530082	CCL2, UNC5B, EREG, TNFRSF12A, PDGFA, SERPINE1, CSPG4, GREM1, FLNA, THY1	245	239	18082	3.08804	0.999849	0.211702	8.54892
GOTERM_BP_DIRECT	GO:0001578~microtubule bundle formation	4	1.51515	0.00558874	PRC1, PLK1, MAP1B, KIF20A	245	27	18082	10.9339	0.999907	0.216696	8.99299
GOTERM_BP_DIRECT	GO:0043065~positive regulation of apoptotic process	12	4.54545	0.00598724	BDNF, PLA2G4A, CCK, TNFRSF12A, ZMAT3, FAM162A, BCL2L1, HMGA2, FOSL1, PHLDA3, TOP2A, MELK	245	335	18082	2.64373	0.999952	0.225077	9.60426
GOTERM_BP_DIRECT	GO:0030071~regulation of mitotic metaphase/anaphase transition	3	1.13636	0.00613296	PLK1, CENPE, UBE2C	245	9	18082	24.6014	0.999962	0.22484	9.82681
GOTERM_BP_DIRECT	GO:0006260~DNA replication	7	2.65152	0.00650242	DBF4, RRM2, FAM111A, RRM1, POLA1, 2810417H13RIK, MCM5	245	123	18082	4.20023	0.99998	0.231636	10.3888
GOTERM_BP_DIRECT	GO:0055015~ventricular cardiac muscle cell development	3	1.13636	0.00920468	CCNB1, CDK1, LMNA	245	11	18082	20.1284	1	0.305531	14.4001
GOTERM_BP_DIRECT	GO:0000086~G2/M transition of mitotic cell cycle	4	1.51515	0.00982501	CDKN1A, PLK1, BIRC5, CIT	245	33	18082	8.94595	1	0.316308	15.2968
GOTERM_BP_DIRECT	GO:0032147~activation of protein kinase activity	4	1.51515	0.00982501	KIF14, CLSPN, TPX2, RIPK3	245	33	18082	8.94595	1	0.316308	15.2968
GOTERM_BP_DIRECT	GO:0048812~neuron projection morphogenesis	5	1.89394	0.010346	EPB41L3, DBNL, SGK1, DMD, KIF20B	245	63	18082	5.85747	1	0.3239	16.043
GOTERM_BP_DIRECT	GO:0045860~positive regulation of protein kinase activity	5	1.89394	0.0109215	CDKN1A, EREG, CSF1, LRP8, CENPE	245	64	18082	5.76594	1	0.332438	16.8602
GOTERM_BP_DIRECT	GO:0010389~regulation of G2/M transition of mitotic cell cycle	3	1.13636	0.010948	KIF14, CENPF, CCNA2	245	12	18082	18.451	1	0.327197	16.8976
GOTERM_BP_DIRECT	GO:0008360~regulation of cell shape	7	2.65152	0.0115182	EPB41L3, CCL2, PDPN, SH3KBP1, MSN, WDR1, TPM1	245	139	18082	3.71675	1	0.335146	17.6995
GOTERM_BP_DIRECT	GO:0090307~mitotic spindle assembly	4	1.51515	0.0115562	TPX2, BIRC5, CDC20, FLNA	245	35	18082	8.43475	1	0.330357	17.7527
GOTERM_BP_DIRECT	GO:0051017~actin filament bundle assembly	4	1.51515	0.0115562	DBNL, ACTN4, CALD1, ACTN1	245	35	18082	8.43475	1	0.330357	17.7527
GOTERM_BP_DIRECT	GO:0071397~cellular response to cholesterol	3	1.13636	0.0128244	INHBB, INHBA, LRP8	245	13	18082	17.0317	1	0.353521	19.5091
GOTERM_BP_DIRECT	GO:0000278~mitotic cell cycle	4	1.51515	0.0144622	RRM1, CENPF, CENPE, AURKA	245	38	18082	7.76885	1	0.382754	21.7253
GOTERM_BP_DIRECT	GO:0007019~microtubule depolymerization	3	1.13636	0.0148299	KIF14, SGK1, KIF18A	245	14	18082	15.8152	1	0.38439	22.2148
GOTERM_BP_DIRECT	GO:0051726~regulation of cell cycle	6	2.27273	0.0179493	CDKN1A, SGK1, CCND1, CCNG1, TACC3, 2810417H13RIK	245	112	18082	3.95379	1	0.438313	26.2541
GOTERM_BP_DIRECT	GO:0008584~male gonad development	6	2.27273	0.0179493	INHBA, RRM1, FSTL3, YBX3, BCL2L1, HMGA2	245	112	18082	3.95379	1	0.438313	26.2541
GOTERM_BP_DIRECT	GO:0021846~cell proliferation in forebrain	3	1.13636	0.0192132	KIF14, RRM1, HMGA2	245	16	18082	13.8383	1	0.45456	27.8337
GOTERM_BP_DIRECT	GO:0051016~barbed-end actin filament capping	3	1.13636	0.0192132	DBNL, CAPG, CAPZB	245	16	18082	13.8383	1	0.45456	27.8337
GOTERM_BP_DIRECT	GO:0032270~positive regulation of cellular protein metabolic process	3	1.13636	0.0192132	INHBA, CSF1, KLF4	245	16	18082	13.8383	1	0.45456	27.8337
GOTERM_BP_DIRECT	GO:0045740~positive regulation of DNA replication	4	1.51515	0.0201449	CDK1, EREG, PDGFA, CALR	245	43	18082	6.8655	1	0.464248	28.9778
GOTERM_BP_DIRECT	GO:0030334~regulation of cell migration	5	1.89394	0.0203288	KIF14, LMNA, NEXN, FLNA, THY1	245	77	18082	4.79247	1	0.461188	29.2016
GOTERM_BP_DIRECT	GO:0090201~negative regulation of release of cytochrome c from mitochondria	3	1.13636	0.0215836	PRELID1, LMNA, HIGD1A	245	17	18082	13.0242	1	0.475467	30.711
GOTERM_BP_DIRECT	GO:0045444~fat cell differentiation	5	1.89394	0.0221091	INHBB, CCND1, METRNL, HMGA2, KLF4	245	79	18082	4.67114	1	0.477711	31.334
GOTERM_BP_DIRECT	GO:0045429~positive regulation of nitric oxide biosynthetic process	4	1.51515	0.0227146	HSP90AA1, ASS1, DDAH1, KLF4	245	45	18082	6.56036	1	0.481087	32.0454
GOTERM_BP_DIRECT	GO:0051693~actin filament capping	3	1.13636	0.0240685	CAPG, CAPZB, TPM1	245	18	18082	12.3007	1	0.49531	33.6111
GOTERM_BP_DIRECT	GO:0051216~cartilage development	5	1.89394	0.024953	CD44, MGP, COL2A1, COL11A1, TIMP1	245	82	18082	4.50025	1	0.502142	34.6156
GOTERM_BP_DIRECT	GO:0001556~oocyte maturation	3	1.13636	0.0266642	CCNB1, EREG, TRIP13	245	19	18082	11.6533	1	0.519868	36.5186
GOTERM_BP_DIRECT	GO:2000045~regulation of G1/S transition of mitotic cell cycle	3	1.13636	0.0266642	KIF14, CCND1, PDPN	245	19	18082	11.6533	1	0.519868	36.5186
GOTERM_BP_DIRECT	GO:0072331~signal transduction by p53 class mediator	2	0.757576	0.0268068	CDKN1A, GREM1	245	2	18082	73.8041	1	0.51605	36.6747
GOTERM_BP_DIRECT	GO:0000915~actomyosin contractile ring assembly	2	0.757576	0.0268068	KIF23, RACGAP1	245	2	18082	73.8041	1	0.51605	36.6747
GOTERM_BP_DIRECT	GO:0006974~cellular response to DNA damage stimulus	12	4.54545	0.0278008	DDX39, CLSPN, CDKN1A, SGK1, CCND1, ZMAT3, USP1, H2AFX, PTTG1, TOP2A, 2810417H13RIK, ZBTB38	245	420	18082	2.10869	1	0.523418	37.7535
GOTERM_BP_DIRECT	GO:0006259~DNA metabolic process	3	1.13636	0.0293675	MKI67, TOP2A, TK1	245	20	18082	11.0706	1	0.537573	39.4188
GOTERM_BP_DIRECT	GO:0090398~cellular senescence	3	1.13636	0.0293675	CDKN1A, H2AFX, CALR	245	20	18082	11.0706	1	0.537573	39.4188
GOTERM_BP_DIRECT	GO:0006457~protein folding	6	2.27273	0.0298416	HSP90B1, HSP90AA1, CRYAB, TUBB5, CALR, TUBA1B	245	128	18082	3.45957	1	0.537842	39.9145
GOTERM_BP_DIRECT	GO:0006936~muscle contraction	4	1.51515	0.0298813	ACTA2, CALD1, LMOD1, TPM2	245	50	18082	5.90433	1	0.532885	39.9558
GOTERM_BP_DIRECT	GO:0007568~aging	7	2.65152	0.0302376	NCAM1, GCLC, CCL2, CRYAB, DMD, NQO1, TIMP1	245	173	18082	2.98629	1	0.531818	40.3255
GOTERM_BP_DIRECT	GO:0051412~response to corticosterone	3	1.13636	0.0321749	CDKN1A, CCND1, FOSL1	245	21	18082	10.5434	1	0.549067	42.2986
GOTERM_BP_DIRECT	GO:0010165~response to X-ray	3	1.13636	0.0321749	CDKN1A, CCND1, THBD	245	21	18082	10.5434	1	0.549067	42.2986
GOTERM_BP_DIRECT	GO:0007059~chromosome segregation	5	1.89394	0.0324131	CENPF, BIRC5, CENPE, PTTG1, TOP2A	245	89	18082	4.1463	1	0.546519	42.5369
GOTERM_BP_DIRECT	GO:0018105~peptidyl-serine phosphorylation	6	2.27273	0.0343762	CDK1, CLSPN, SGK1, PLK1, TTK, HK1	245	133	18082	3.32951	1	0.562881	44.466
GOTERM_BP_DIRECT	GO:0060045~positive regulation of cardiac muscle cell proliferation	3	1.13636	0.0380892	CCNB1, NCAM1, CDK1	245	23	18082	9.62662	1	0.595762	47.9494
GOTERM_BP_DIRECT	GO:0010243~response to organonitrogen compound	3	1.13636	0.0380892	CDK1, CDKN1A, CCND1	245	23	18082	9.62662	1	0.595762	47.9494
GOTERM_BP_DIRECT	GO:0000070~mitotic sister chromatid segregation	3	1.13636	0.0380892	CDCA8, PLK1, CIT	245	23	18082	9.62662	1	0.595762	47.9494
GOTERM_BP_DIRECT	GO:0051321~meiotic cell cycle	5	1.89394	0.0397408	MNS1, H2AFX, AURKA, HMGA2, TRIP13	245	95	18082	3.88443	1	0.606509	49.4318
GOTERM_BP_DIRECT	GO:0006282~regulation of DNA repair	2	0.757576	0.0399406	IER3, USP1	245	3	18082	49.2027	1	0.603326	49.6085
GOTERM_BP_DIRECT	GO:0032387~negative regulation of intracellular transport	2	0.757576	0.0399406	CRYAB, MAP1B	245	3	18082	49.2027	1	0.603326	49.6085
GOTERM_BP_DIRECT	GO:0009263~deoxyribonucleotide biosynthetic process	2	0.757576	0.0399406	RRM2, RRM1	245	3	18082	49.2027	1	0.603326	49.6085
GOTERM_BP_DIRECT	GO:0001503~ossification	5	1.89394	0.0410464	CSF1, FSTL3, MGP, COL2A1, COL11A1	245	96	18082	3.84396	1	0.608565	50.5756
GOTERM_BP_DIRECT	GO:0009987~cellular process	3	1.13636	0.0411897	MAP1B, TUBB5, PTTG1	245	24	18082	9.22551	1	0.604945	50.6996
GOTERM_BP_DIRECT	GO:0006805~xenobiotic metabolic process	3	1.13636	0.0411897	GSTA4, NCEH1, CYP26B1	245	24	18082	9.22551	1	0.604945	50.6996
GOTERM_BP_DIRECT	GO:0002244~hematopoietic progenitor cell differentiation	5	1.89394	0.0437301	SIGLECG, INHBA, FSTL3, ANLN, TOP2A	245	98	18082	3.76551	1	0.62255	52.8505
GOTERM_BP_DIRECT	GO:0008652~cellular amino acid biosynthetic process	3	1.13636	0.0443816	BCAT1, ASS1, PSAT1	245	25	18082	8.85649	1	0.623306	53.3877
GOTERM_BP_DIRECT	GO:0006898~receptor-mediated endocytosis	4	1.51515	0.047348	DBNL, HSP90B1, FTL1, CALR	245	60	18082	4.92027	1	0.642925	55.7618
GOTERM_BP_DIRECT	GO:0006468~protein phosphorylation	14	5.30303	0.0493228	CDK1, SGK1, AXL, HK1, TTK, BIRC5, AURKA, CCNB1, CCND1, RPS6KA4, PLK1, RIPK3, CIT, MELK	245	576	18082	1.79385	1	0.653639	57.2787
GOTERM_BP_DIRECT	GO:0071456~cellular response to hypoxia	5	1.89394	0.0508609	CCNB1, LMNA, FAM162A, CCNA2, HIGD1A	245	103	18082	3.58272	1	0.660587	58.4261
GOTERM_BP_DIRECT	GO:0031032~actomyosin structure organization	3	1.13636	0.0510279	EPB41L3, CNN2, CNN1	245	27	18082	8.20045	1	0.657264	58.5489
GOTERM_BP_DIRECT	GO:0000082~G1/S transition of mitotic cell cycle	4	1.51515	0.0513282	INHBA, CDKN1A, CCND1, RANBP1	245	62	18082	4.76155	1	0.654972	58.7689
GOTERM_BP_DIRECT	GO:0048549~positive regulation of pinocytosis	2	0.757576	0.0528979	ACTN4, AXL	245	4	18082	36.902	1	0.661878	59.9011
GOTERM_BP_DIRECT	GO:0033144~negative regulation of intracellular steroid hormone receptor signaling pathway	2	0.757576	0.0528979	CALR, HMGA2	245	4	18082	36.902	1	0.661878	59.9011
GOTERM_BP_DIRECT	GO:0051987~positive regulation of attachment of spindle microtubules to kinetochore	2	0.757576	0.0528979	CCNB1, CENPE	245	4	18082	36.902	1	0.661878	59.9011
GOTERM_BP_DIRECT	GO:0030043~actin filament fragmentation	2	0.757576	0.0528979	WDR1, DSTN	245	4	18082	36.902	1	0.661878	59.9011
GOTERM_BP_DIRECT	GO:1901164~negative regulation of trophoblast cell migration	2	0.757576	0.0528979	ARHGDIB, TIMP1	245	4	18082	36.902	1	0.661878	59.9011
GOTERM_BP_DIRECT	GO:0000052~citrulline metabolic process	2	0.757576	0.0528979	ASS1, DDAH1	245	4	18082	36.902	1	0.661878	59.9011
GOTERM_BP_DIRECT	GO:0060279~positive regulation of ovulation	2	0.757576	0.0528979	INHBB, INHBA	245	4	18082	36.902	1	0.661878	59.9011
GOTERM_BP_DIRECT	GO:0050729~positive regulation of inflammatory response	4	1.51515	0.0533773	PLA2G4A, CCL2, IL1RL1, SERPINE1	245	63	18082	4.68597	1	0.660887	60.2411
GOTERM_BP_DIRECT	GO:0009612~response to mechanical stimulus	4	1.51515	0.0533773	CCNB1, INHBB, CCL2, FOSL1	245	63	18082	4.68597	1	0.660887	60.2411
GOTERM_BP_DIRECT	GO:0007517~muscle organ development	4	1.51515	0.0533773	CRYAB, DMD, VAMP5, LMNA	245	63	18082	4.68597	1	0.660887	60.2411
GOTERM_BP_DIRECT	GO:0042981~regulation of apoptotic process	7	2.65152	0.0534472	INHBA, SGK1, ACTN4, NME1, PEA15A, BCL2L1, GDF15	245	199	18082	2.59612	1	0.657039	60.2904
GOTERM_BP_DIRECT	GO:0045765~regulation of angiogenesis	3	1.13636	0.0544763	ITGA5, TNFRSF12A, SERPINE1	245	28	18082	7.90758	1	0.659942	61.0101
GOTERM_BP_DIRECT	GO:0006024~glycosaminoglycan biosynthetic process	3	1.13636	0.0544763	UGDH, PXYLP1, GPC1	245	28	18082	7.90758	1	0.659942	61.0101
GOTERM_BP_DIRECT	GO:0030336~negative regulation of cell migration	5	1.89394	0.0554271	SERPINE1, CNN2, TPM1, KLF4, THY1	245	106	18082	3.48132	1	0.662231	61.6641
GOTERM_BP_DIRECT	GO:0051091~positive regulation of sequence-specific DNA binding transcription factor activity	5	1.89394	0.0569968	BDNF, HMGA2, FOSL1, IFRD1, ANXA3	245	107	18082	3.44879	1	0.668576	62.7214
GOTERM_BP_DIRECT	GO:0030335~positive regulation of cell migration	7	2.65152	0.057736	ACTN4, PDPN, ITGA5, PDGFA, CSF1, ABCC1, GPNMB	245	203	18082	2.54497	1	0.669299	63.2097
GOTERM_BP_DIRECT	GO:0044344~cellular response to fibroblast growth factor stimulus	3	1.13636	0.0616098	GCLC, CCL2, CD44	245	30	18082	7.38041	1	0.689647	65.6718
GOTERM_BP_DIRECT	GO:0000077~DNA damage checkpoint	3	1.13636	0.0616098	CLSPN, H2AFX, PEA15A	245	30	18082	7.38041	1	0.689647	65.6718
GOTERM_BP_DIRECT	GO:0043154~negative regulation of cysteine-type endopeptidase activity involved in apoptotic process	4	1.51515	0.0619589	CD44, CRYAB, BIRC5, KLF4	245	67	18082	4.40621	1	0.687753	65.8859
GOTERM_BP_DIRECT	GO:0021987~cerebral cortex development	4	1.51515	0.0641988	KIF14, LRP8, H2AFX, TACC3	245	68	18082	4.34142	1	0.697096	67.23
GOTERM_BP_DIRECT	GO:0001837~epithelial to mesenchymal transition	3	1.13636	0.0652894	LOXL3, HMGA2, FLNA	245	31	18082	7.14233	1	0.699486	67.8663
GOTERM_BP_DIRECT	GO:0007091~metaphase/anaphase transition of mitotic cell cycle	2	0.757576	0.065681	CIT, TACC3	245	5	18082	29.5216	1	0.697857	68.0919
GOTERM_BP_DIRECT	GO:0045143~homologous chromosome segregation	2	0.757576	0.065681	PLK1, PTTG1	245	5	18082	29.5216	1	0.697857	68.0919
GOTERM_BP_DIRECT	GO:0016321~female meiosis chromosome segregation	2	0.757576	0.065681	PLK1, TTK	245	5	18082	29.5216	1	0.697857	68.0919
GOTERM_BP_DIRECT	GO:0090131~mesenchyme migration	2	0.757576	0.065681	ACTG2, ACTA2	245	5	18082	29.5216	1	0.697857	68.0919
GOTERM_BP_DIRECT	GO:0002906~negative regulation of mature B cell apoptotic process	2	0.757576	0.065681	CD44, MIF	245	5	18082	29.5216	1	0.697857	68.0919
GOTERM_BP_DIRECT	GO:0048678~response to axon injury	3	1.13636	0.0690407	CDK1, LGALS1, RANGAP1	245	32	18082	6.91913	1	0.712649	69.9672
GOTERM_BP_DIRECT	GO:0051297~centrosome organization	3	1.13636	0.0690407	PLK1, AURKA, 2810417H13RIK	245	32	18082	6.91913	1	0.712649	69.9672
GOTERM_BP_DIRECT	GO:0045931~positive regulation of mitotic cell cycle	3	1.13636	0.0690407	CCNB1, CDK1, BIRC5	245	32	18082	6.91913	1	0.712649	69.9672
GOTERM_BP_DIRECT	GO:0016310~phosphorylation	14	5.30303	0.0721515	CDK1, SGK1, AXL, HK1, TTK, AURKA, TK1, PKM, RPS6KA4, PLK1, NME1, RIPK3, CIT, MELK	245	612	18082	1.68833	1	0.725223	71.6107
GOTERM_BP_DIRECT	GO:0071310~cellular response to organic substance	3	1.13636	0.0728611	CCND1, CALR, TIMP3	245	33	18082	6.70946	1	0.725153	71.9736
GOTERM_BP_DIRECT	GO:0021766~hippocampus development	4	1.51515	0.0759448	KIF14, RAN, LRP8, ANXA3	245	73	18082	4.04406	1	0.736752	73.5004
GOTERM_BP_DIRECT	GO:0051256~mitotic spindle midzone assembly	2	0.757576	0.0782923	KIF23, RACGAP1	245	6	18082	24.6014	1	0.744294	74.6099
GOTERM_BP_DIRECT	GO:0043462~regulation of ATPase activity	2	0.757576	0.0782923	TPM2, TPM1	245	6	18082	24.6014	1	0.744294	74.6099
GOTERM_BP_DIRECT	GO:0051271~negative regulation of cellular component movement	2	0.757576	0.0782923	ACTN4, ACTN1	245	6	18082	24.6014	1	0.744294	74.6099
GOTERM_BP_DIRECT	GO:0006029~proteoglycan metabolic process	2	0.757576	0.0782923	COL2A1, COL11A1	245	6	18082	24.6014	1	0.744294	74.6099
GOTERM_BP_DIRECT	GO:0071499~cellular response to laminar fluid shear stress	2	0.757576	0.0782923	ASS1, KLF4	245	6	18082	24.6014	1	0.744294	74.6099
GOTERM_BP_DIRECT	GO:0033138~positive regulation of peptidyl-serine phosphorylation	4	1.51515	0.0784004	BDNF, CD44, MIF, IL11	245	74	18082	3.98941	1	0.741286	74.6599
GOTERM_BP_DIRECT	GO:0010043~response to zinc ion	3	1.13636	0.080699	CRIP1, GSTA4, ASS1	245	35	18082	6.32606	1	0.748319	75.7019
GOTERM_BP_DIRECT	GO:0035690~cellular response to drug	4	1.51515	0.0808904	CCL2, PDE4B, SERPINE1, RANBP1	245	75	18082	3.93622	1	0.745752	75.7868
GOTERM_BP_DIRECT	GO:0045766~positive regulation of angiogenesis	5	1.89394	0.0814218	SERPINE1, HSPB1, GREM1, DDAH1, ANXA3	245	121	18082	3.04976	1	0.744734	76.0212
GOTERM_BP_DIRECT	GO:0040007~growth	3	1.13636	0.0847117	INHBB, INHBA, BCL2L1	245	36	18082	6.15034	1	0.755722	77.425
GOTERM_BP_DIRECT	GO:0016358~dendrite development	3	1.13636	0.0847117	BDNF, MAP1B, CIT	245	36	18082	6.15034	1	0.755722	77.425
GOTERM_BP_DIRECT	GO:0060395~SMAD protein signal transduction	4	1.51515	0.085972	INHBB, INHBA, NCEH1, GDF15	245	77	18082	3.83398	1	0.757743	77.942
GOTERM_BP_DIRECT	GO:0007346~regulation of mitotic cell cycle	3	1.13636	0.0887837	CDKN1A, PLK1, BIRC5	245	37	18082	5.98411	1	0.766019	79.0556
GOTERM_BP_DIRECT	GO:0030308~negative regulation of cell growth	5	1.89394	0.0892142	INHBA, CDKN1A, CRYAB, ZMAT3, GREM1	245	125	18082	2.95216	1	0.764549	79.2213
GOTERM_BP_DIRECT	GO:0051045~negative regulation of membrane protein ectodomain proteolysis	2	0.757576	0.090734	TIMP3, TIMP1	245	7	18082	21.0869	1	0.767408	79.7967
GOTERM_BP_DIRECT	GO:1904706~negative regulation of vascular smooth muscle cell proliferation	2	0.757576	0.090734	CNN1, TPM1	245	7	18082	21.0869	1	0.767408	79.7967
GOTERM_BP_DIRECT	GO:1904668~positive regulation of ubiquitin protein ligase activity	2	0.757576	0.090734	PLK1, CDC20	245	7	18082	21.0869	1	0.767408	79.7967
GOTERM_BP_DIRECT	GO:0009396~folic acid-containing compound biosynthetic process	2	0.757576	0.090734	MTHFD2, MTHFD1L	245	7	18082	21.0869	1	0.767408	79.7967
GOTERM_BP_DIRECT	GO:0009790~embryo development	4	1.51515	0.0911857	THBD, BIRC5, RACGAP1, TPM1	245	79	18082	3.73692	1	0.766048	79.9648
GOTERM_BP_DIRECT	GO:0051276~chromosome organization	3	1.13636	0.0929127	CDCA8, PTTG1, SMC2	245	38	18082	5.82664	1	0.76963	80.5954
GOTERM_BP_DIRECT	GO:0000902~cell morphogenesis	4	1.51515	0.0965279	VDR, PDPN, GREM1, CAPZB	245	81	18082	3.64465	1	0.780064	81.8556
GOTERM_BP_DIRECT	GO:0034097~response to cytokine	4	1.51515	0.0965279	BCL2L1, SKIL, FOSL1, TIMP1	245	81	18082	3.64465	1	0.780064	81.8556
GOTERM_BP_DIRECT	GO:0007050~cell cycle arrest	4	1.51515	0.0965279	INHBA, CDKN1A, SKIL, CALR	245	81	18082	3.64465	1	0.780064	81.8556
GOTERM_BP_DIRECT	GO:0030199~collagen fibril organization	3	1.13636	0.0970964	COL2A1, GREM1, COL11A1	245	39	18082	5.67724	1	0.779135	82.0466

## Sheet: Down regulated SCA1-Low-FAPs
ategory	Term	Count	%	PValue	Genes	List Total	Pop Hits	Pop Total	Fold Enrichment	Bonferroni	Benjamini	FDR
GOTERM_BP_DIRECT	GO:0050873~brown fat cell differentiation	11	2.5463	1.99973e-09	CEBPA, SCD1, ADRB3, RARRES2, RGS2, ADIG, LRG1, FABP4, SELENBP1, ADIPOQ, ARL4A	400	34	18082	14.6251	5.0133e-06	5.0133e-06	3.52884e-06
GOTERM_BP_DIRECT	GO:0006629~lipid metabolic process	32	7.40741	3.68654e-08	SLC27A1, ECH1, HACD3, GM2A, ENPP2, C3, PRKAG2, ABHD5, BSCL2, ACSL1, APOD, PLIN1, APOE, MGLL, PLCB1, AGPAT2, SCD1, LPL, PLA2G16, ACADM, PLA2G15, LPGAT1, IL1RN, EPHX2, ADIPOR2, CYP4V3, PNPLA2, CHPT1, GDPD2, CYP7B1, FABP5, LIPE	400	459	18082	3.15155	9.24172e-05	4.62097e-05	6.5055e-05
GOTERM_BP_DIRECT	GO:0007155~cell adhesion	32	7.40741	1.25853e-07	COL28A1, VTN, NOV, VCAM1, LGALS3BP, SORBS2, FAP, COMP, COL6A2, COL6A1, EMB, PLCB1, NEGR1, DPT, SPON1, FN1, SVEP1, COL15A1, ITGA1, EFS, KITL, PCDH19, ITGA9, NCAM2, COL14A1, CD36, FBLN5, FBLN7, CNTN1, CHL1, CDH11, AOC3	400	485	18082	2.9826	0.000315465	0.000105166	0.000222089
GOTERM_BP_DIRECT	GO:0045444~fat cell differentiation	13	3.00926	1.52612e-07	CEBPA, STEAP4, RETN, RNASEL, FCOR, ADIG, FFAR2, ARXES1, ARXES2, RUNX1T1, BSCL2, PLCB1, SDF4	400	79	18082	7.4388	0.000382525	9.56449e-05	0.000269308
GOTERM_BP_DIRECT	GO:0007568~aging	18	4.16667	2.98293e-07	GNAO1, COL3A1, PTH1R, SERPING1, DCN, PPARGC1A, SOD2, VCAM1, CDKN1C, ADRB3, RETN, APOD, APOE, GSN, IFI27L2A, AGT, ABAT, SCP2	400	173	18082	4.70341	0.000747542	0.000149553	0.000526386
GOTERM_BP_DIRECT	GO:0050731~positive regulation of peptidyl-tyrosine phosphorylation	14	3.24074	3.40844e-07	NRP1, ENPP2, FGF10, IGF1, VTN, KITL, ADIPOQ, VEGFC, CD36, AGT, CNTN1, ANGPT1, ANGPT4, GHR	400	101	18082	6.26604	0.000854131	0.000142406	0.000601473
GOTERM_BP_DIRECT	GO:0001525~angiogenesis	21	4.86111	3.76602e-07	RAMP2, NRP1, EPAS1, MMP19, CCDC80, PDE3B, FGF10, NDNF, THSD7A, NOV, VEGFC, S1PR1, FAP, ANGPT1, PLXND1, TNFAIP2, C1GALT1, ANGPT4, ANGPTL4, SCG2, FN1	400	239	18082	3.97199	0.000943695	0.000134868	0.000664574
GOTERM_BP_DIRECT	GO:0019915~lipid storage	8	1.85185	1.4657e-06	DGAT1, CD36, GM2A, FFAR2, BSCL2, PNPLA2, ACVR1C, NRIP1	400	27	18082	13.3941	0.00366777	0.000459209	0.00258644
GOTERM_BP_DIRECT	GO:0006631~fatty acid metabolic process	16	3.7037	1.95901e-06	SCD1, SLC27A1, ACADM, PLA2G15, ECH1, HACD3, C3, ABHD5, PRKAG2, ADIPOR2, PRKAR2B, ACSL1, CD36, FABP4, MGLL, GHR	400	156	18082	4.63641	0.00489921	0.000545546	0.00345695
GOTERM_BP_DIRECT	GO:0009409~response to cold	9	2.08333	2.17162e-06	LPL, ADRB3, SLC27A1, TMEM135, ACADM, THRA, AGT, PPARGC1A, SOD2	400	40	18082	10.1711	0.00542946	0.000544277	0.00383211
GOTERM_BP_DIRECT	GO:0019433~triglyceride catabolic process	7	1.62037	3.31581e-06	LPL, PLIN1, APOE, ABHD5, MGLL, PNPLA2, LIPE	400	20	18082	15.8217	0.00827829	0.000755419	0.00585113
GOTERM_BP_DIRECT	GO:0030198~extracellular matrix organization	13	3.00926	8.22366e-06	AGT, COL27A1, FBLN5, COMP, CCDC80, VTN, COL5A3, ECM2, NDNF, ABI3BP, APLP2, MMP11, FN1	400	114	18082	5.15496	0.0204057	0.00171659	0.014511
GOTERM_BP_DIRECT	GO:0050872~white fat cell differentiation	6	1.38889	1.82338e-05	CEBPA, SCD1, ADIG, FGF10, FABP4, SNAI2	400	16	18082	16.9519	0.0446835	0.00351018	0.0321717
GOTERM_BP_DIRECT	GO:0045600~positive regulation of fat cell differentiation	8	1.85185	9.33498e-05	CEBPA, ZFP36L1, RARRES2, SFRP1, ADIG, SFRP2, IGF1, SNAI2	400	49	18082	7.38041	0.208669	0.0165781	0.164603
GOTERM_BP_DIRECT	GO:0048009~insulin-like growth factor receptor signaling pathway	5	1.15741	0.000100459	IGF1, PLCB1, IRS1, PIK3R1, GHR	400	12	18082	18.8354	0.222649	0.0166507	0.177128
GOTERM_BP_DIRECT	GO:0007219~Notch signaling pathway	12	2.77778	0.000102777	CEBPA, ZFP423, KAT2B, SORBS2, CNTN1, FOXC1, HP, JAG1, CFD, SNAI2, NRIP2, ANGPT4	400	125	18082	4.33968	0.227153	0.0159756	0.181211
GOTERM_BP_DIRECT	GO:0045669~positive regulation of osteoblast differentiation	9	2.08333	0.000121847	CEBPA, ACVR2A, ATRAID, IL6ST, SFRP2, IGF1, FBN2, JAG1, GDPD2	400	68	18082	5.98301	0.263238	0.0178095	0.214802
GOTERM_BP_DIRECT	GO:0008285~negative regulation of cell proliferation	22	5.09259	0.000136091	CEBPA, PODN, KAT2B, JARID2, PTH1R, FGFRL1, ITGA1, IGF1, FGF10, SOX4, SOD2, H19, VEGFC, GPC3, SFRP1, SFRP2, AGT, NDRG1, ZFP503, RUNX1, SMARCA2, DPT	400	384	18082	2.58987	0.289086	0.0187773	0.239884
GOTERM_BP_DIRECT	GO:2001275~positive regulation of glucose import in response to insulin stimulus	5	1.15741	0.000142585	RARRES2, RNASEL, AGT, IRS1, PIK3R1	400	13	18082	17.3865	0.300568	0.0186392	0.251317
GOTERM_BP_DIRECT	GO:0016525~negative regulation of angiogenesis	9	2.08333	0.000182746	CD36, AGT, TNMD, PDE3B, FOXC1, DCN, NGFR, ANGPT4, ISM1	400	72	18082	5.65062	0.36757	0.0226489	0.321995
GOTERM_BP_DIRECT	GO:0030199~collagen fibril organization	7	1.62037	0.000195823	COL14A1, SFRP2, COL3A1, FOXC1, ADAMTS2, DPT, MMP11	400	39	18082	8.11372	0.387972	0.0231087	0.345
GOTERM_BP_DIRECT	GO:0033211~adiponectin-activated signaling pathway	4	0.925926	0.000202979	SLC27A1, ACSL1, ADIPOR2, ADIPOQ	400	6	18082	30.1367	0.398855	0.0228672	0.357585
GOTERM_BP_DIRECT	GO:0043524~negative regulation of neuron apoptotic process	13	3.00926	0.000231268	NRP1, APOE, AGT, DRAXIN, NTRK2, SIX1, PINK1, ANGPT1, NGFR, PPARGC1A, NDNF, CHL1, SOD2	400	160	18082	3.67291	0.44002	0.0248959	0.407325
GOTERM_BP_DIRECT	GO:0035458~cellular response to interferon-beta	7	1.62037	0.000260032	IRGM2, F830016B08RIK, IIGP1, IFI203, GM4951, GBP3, IFI205	400	41	18082	7.71793	0.47899	0.0268004	0.457878
GOTERM_BP_DIRECT	GO:0006956~complement activation	5	1.15741	0.000262838	C1RA, C4B, C3, CFB, C1S1	400	15	18082	15.0683	0.482643	0.0260164	0.462808
GOTERM_BP_DIRECT	GO:0050918~positive chemotaxis	5	1.15741	0.000262838	SEMA5A, NRP1, FGF10, ANGPT1, SCG2	400	15	18082	15.0683	0.482643	0.0260164	0.462808
GOTERM_BP_DIRECT	GO:0055072~iron ion homeostasis	7	1.62037	0.000297792	SLC22A17, STEAP4, EPAS1, SCARA5, TRF, SOD2, B2M	400	42	18082	7.53417	0.52606	0.0283098	0.524202
GOTERM_BP_DIRECT	GO:0060326~cell chemotaxis	9	2.08333	0.000319184	SEMA5A, NOV, VCAM1, ENPP2, ITGA1, CCL9, CXCL9, SAA3, CXCL12	400	78	18082	5.21596	0.550816	0.0292066	0.561759
GOTERM_BP_DIRECT	GO:2000352~negative regulation of endothelial cell apoptotic process	6	1.38889	0.000329857	SEMA5A, RAMP2, ANGPT1, NDNF, ANGPTL4, SCG2	400	28	18082	9.68679	0.562679	0.0291068	0.580491
GOTERM_BP_DIRECT	GO:0071456~cellular response to hypoxia	10	2.31481	0.000457452	ZFP36L1, EPAS1, SFRP1, PINK1, NDRG1, STC1, PPARGC1A, NDNF, KCNK3, ANGPT4	400	103	18082	4.38883	0.682442	0.0387829	0.804184
GOTERM_BP_DIRECT	GO:0050930~induction of positive chemotaxis	5	1.15741	0.000559113	VEGFC, IL16, FGF10, CXCL12, SCG2	400	18	18082	12.5569	0.753917	0.0456609	0.982068
GOTERM_BP_DIRECT	GO:0045599~negative regulation of fat cell differentiation	7	1.62037	0.000623302	RUNX1T1, LRP6, SORT1, JAG1, ADIPOQ, SOD2, MMP11	400	48	18082	6.5924	0.790516	0.0491727	1.09423
GOTERM_BP_DIRECT	GO:0016042~lipid catabolic process	10	2.31481	0.000692296	LPL, PLA2G16, PLIN1, ENPP2, BSCL2, MGLL, PNPLA2, PLCB1, IRS1, LIPE	400	109	18082	4.14725	0.823809	0.0528103	1.21466
GOTERM_BP_DIRECT	GO:0046326~positive regulation of glucose import	6	1.38889	0.000727662	IRS2, GPC3, ADIPOR2, IGF1, IRS1, ADIPOQ	400	33	18082	8.21909	0.838768	0.0537992	1.27633
GOTERM_BP_DIRECT	GO:0032868~response to insulin	8	1.85185	0.000954286	EGR1, RBP4, RETN, SLC27A1, SORT1, IRS1, PIK3R1, ACVR1C	400	71	18082	5.09352	0.908694	0.0679774	1.67069
GOTERM_BP_DIRECT	GO:0045893~positive regulation of transcription, DNA-templated	26	6.01852	0.00106872	FGF10, SOX4, CITED4, TRF, CALCOCO1, AGT, RUNX1, PLCB1, CEBPA, EGR1, KDM7A, ZFP423, KAT2B, IGF1, PPARGC1A, FZD4, CDKN1C, SFRP1, EBF3, SIX1, EBF1, LRP6, FOXC1, SMARCA1, SMARCA2, NFIA	400	576	18082	2.0405	0.931487	0.0737325	1.86926
GOTERM_BP_DIRECT	GO:0006957~complement activation, alternative pathway	4	0.925926	0.00114017	C3, CFB, CFH, CFD	400	10	18082	18.082	0.942733	0.0763713	1.99303
GOTERM_BP_DIRECT	GO:0006469~negative regulation of protein kinase activity	9	2.08333	0.00119663	PODN, PPP1R1A, PRKAG2, LRP6, FABP4, DEPTOR, DCN, CISH, TRIB1	400	95	18082	4.28258	0.9503	0.0779249	2.09076
GOTERM_BP_DIRECT	GO:0042311~vasodilation	5	1.15741	0.00124653	KNG1, APOE, AGT, ITGA1, SOD2	400	22	18082	10.2739	0.956151	0.0789945	2.17703
GOTERM_BP_DIRECT	GO:0001503~ossification	9	2.08333	0.00128083	CHRDL1, THRA, CLEC3B, PTH1R, SORT1, FOXC1, GPM6B, STC1, RUNX1	400	96	18082	4.23797	0.959768	0.0790846	2.2363
GOTERM_BP_DIRECT	GO:0048662~negative regulation of smooth muscle cell proliferation	6	1.38889	0.00140616	APOD, NDRG2, PPARGC1A, ADIPOQ, PIK3R1, TRIB1	400	38	18082	7.13763	0.970628	0.0844158	2.45257
GOTERM_BP_DIRECT	GO:0050679~positive regulation of epithelial cell proliferation	8	1.85185	0.00142813	VEGFC, CYP7B1, GLUL, SFRP1, HTRA1, FGF10, IGF1, GAS1	400	76	18082	4.75842	0.972205	0.0836782	2.49044
GOTERM_BP_DIRECT	GO:0042493~response to drug	18	4.16667	0.00148752	LPL, GNAO1, GSTT1, AQP7, ABCA1, PPARGC1A, KCNK3, SOD2, B2M, VEGFC, SLC1A3, ACSL1, SFRP1, APOD, SFRP2, ABAT, ADD3, NNMT	400	339	18082	2.40027	0.976055	0.0850234	2.59272
GOTERM_BP_DIRECT	GO:0009749~response to glucose	8	1.85185	0.00166229	EGR1, LPL, IRS2, GLUL, COL6A2, ILDR2, ADIPOQ, ACVR1C	400	78	18082	4.63641	0.98456	0.0924401	2.89314
GOTERM_BP_DIRECT	GO:0007160~cell-matrix adhesion	8	1.85185	0.00166229	VCAM1, SNED1, AGT, COL3A1, ITGA1, VTN, COL5A3, FN1	400	78	18082	4.63641	0.98456	0.0924401	2.89314
GOTERM_BP_DIRECT	GO:0001569~patterning of blood vessels	6	1.38889	0.00177815	SEMA5A, NRP1, SFRP2, ANGPT1, PLXND1, CXCL12	400	40	18082	6.78075	0.988458	0.0964324	3.09183
GOTERM_BP_DIRECT	GO:0034097~response to cytokine	8	1.85185	0.00206825	SERPINA3N, GNAO1, IL6ST, SERPINA3G, CXCL16, COL3A1, LIFR, SERPINA3C	400	81	18082	4.46469	0.994431	0.10894	3.58762
GOTERM_BP_DIRECT	GO:0043410~positive regulation of MAPK cascade	9	2.08333	0.0021373	ADRB3, CD36, AGT, NTRK2, FGF10, IGF1, NGFR, NENF, IGFBP4	400	104	18082	3.91197	0.995318	0.110066	3.70526
GOTERM_BP_DIRECT	GO:0097192~extrinsic apoptotic signaling pathway in absence of ligand	6	1.38889	0.00221754	EYA2, MKNK2, IGF1, ITM2B, KITL, DAPK1	400	42	18082	6.45786	0.996173	0.111673	3.84182
GOTERM_BP_DIRECT	GO:0070371~ERK1 and ERK2 cascade	5	1.15741	0.00237646	ZFP36L1, AGT, FGF10, IGF1, TRF	400	26	18082	8.69327	0.997433	0.116857	4.11172
GOTERM_BP_DIRECT	GO:0001974~blood vessel remodeling	6	1.38889	0.00246462	EPAS1, FGF10, TGFBR3, IGF1, FOXC1, JAG1	400	43	18082	6.30767	0.997943	0.118609	4.26115
GOTERM_BP_DIRECT	GO:0042593~glucose homeostasis	10	2.31481	0.00278775	CEBPA, RBP4, PDK2, CD36, FFAR2, ADIPOR2, SOX4, PDE3B, NGFR, ADIPOQ	400	133	18082	3.39887	0.999087	0.130618	4.80694
GOTERM_BP_DIRECT	GO:0032869~cellular response to insulin stimulus	8	1.85185	0.00331255	ZFP36L1, IRS2, KAT2B, PDE3B, IRS1, ADIPOQ, PIK3R1, GHR	400	88	18082	4.10955	0.999756	0.150498	5.68712
GOTERM_BP_DIRECT	GO:0030514~negative regulation of BMP signaling pathway	6	1.38889	0.00332563	CHRDL1, BMPER, SFRP1, HTRA1, SFRP2, HTRA3	400	46	18082	5.8963	0.999764	0.148368	5.70896
GOTERM_BP_DIRECT	GO:0090263~positive regulation of canonical Wnt signaling pathway	7	1.62037	0.00357093	THRA, SFRP1, SFRP2, RSPO2, LRP6, FGF10, SOX4	400	67	18082	4.72291	0.999873	0.155672	6.11765
GOTERM_BP_DIRECT	GO:0010468~regulation of gene expression	16	3.7037	0.00364533	ATRAID, KMT2C, FGF10, IGF1, FAM46A, IRS1, H19, TAPBP, ZFP36L1, NOV, APOE, AGT, SIX1, SORT1, NGFR, SCARA5	400	308	18082	2.34831	0.999894	0.155953	6.24127
GOTERM_BP_DIRECT	GO:0001666~response to hypoxia	12	2.77778	0.00366784	EGR1, VCAM1, VEGFC, RAMP2, EPAS1, ABAT, SOX4, TGFBR3, ADIPOQ, CXCL12, SOD2, ANGPTL4	400	192	18082	2.82531	0.9999	0.154218	6.27864
GOTERM_BP_DIRECT	GO:0006749~glutathione metabolic process	6	1.38889	0.00438419	GGT5, OPLAH, GPX3, IDH1, GSTT1, SOD2	400	49	18082	5.53531	0.999984	0.178565	7.46065
GOTERM_BP_DIRECT	GO:0030154~cell differentiation	30	6.94444	0.00444251	RARRES2, NRP1, GLDN, ABHD5, ILDR2, SLFN5, ACVR1C, SEMA5A, DMKN, ANGPT1, NDRG2, C1GALT1, ZFP423, EPAS1, JARID2, ATRAID, MMP19, THSD7A, TENM4, VEGFC, CHRDL1, EYA2, SFRP1, SFRP2, NTRK2, SORT1, NGFR, TNFAIP2, CHL1, TMEM176B	400	780	18082	1.73865	0.999986	0.177846	7.55626
GOTERM_BP_DIRECT	GO:0007399~nervous system development	18	4.16667	0.00447668	KDM7A, ZFP423, NRP1, GLDN, FMR1, IGF1, ITM2B, NDNF, ITM2A, SEMA5A, CHRDL1, NTRK2, OPHN1, CNTN1, NDRG2, NGFR, SMARCA2, CHL1	400	377	18082	2.15833	0.999987	0.176288	7.61224
GOTERM_BP_DIRECT	GO:0046677~response to antibiotic	5	1.15741	0.00458671	ALPL, ADRB3, SLC1A3, VKORC1, AOC3	400	31	18082	7.29113	0.99999	0.177449	7.79228
GOTERM_BP_DIRECT	GO:0006935~chemotaxis	9	2.08333	0.00465692	RARRES2, S1PR1, IL16, ENPP2, CXCL16, CCL9, CXCL9, FGF10, CXCL12	400	118	18082	3.44784	0.999992	0.177195	7.90697
GOTERM_BP_DIRECT	GO:0008284~positive regulation of cell proliferation	23	5.32407	0.00466328	IRS2, ENPP2, IL6ST, PTH1R, EFEMP1, CLU, LIFR, IGF1, FGF10, SOX4, IL11RA1, GAS1, CXCL12, KITL, VEGFC, S1PR1, SFRP1, SFRP2, AGT, NTRK2, FABP4, TGFBR3, FN1	400	542	18082	1.91829	0.999992	0.174777	7.91736
GOTERM_BP_DIRECT	GO:0050680~negative regulation of epithelial cell proliferation	7	1.62037	0.00510084	CDKN1C, GPC3, SFRP1, SFRP2, LRP6, TGFBR3, GAS1	400	72	18082	4.39493	0.999997	0.186804	8.62909
GOTERM_BP_DIRECT	GO:0019221~cytokine-mediated signaling pathway	10	2.31481	0.00516212	CEBPA, PODN, IL6ST, IL1RN, LIFR, IIGP1, IL11RA1, DCN, CISH, IFNGR1	400	146	18082	3.09623	0.999998	0.186127	8.72835
GOTERM_BP_DIRECT	GO:0002376~immune system process	18	4.16667	0.00519812	IFIH1, CFB, C3, FFAR2, SAMHD1, SERPING1, HP, CD1D1, B2M, RNF125, C1RA, CASP4, SERPINA3G, CFH, IIGP1, LBP, CFD, C1S1	400	383	18082	2.12452	0.999998	0.184661	8.78663
GOTERM_BP_DIRECT	GO:0043434~response to peptide hormone	7	1.62037	0.00545679	SERPINA3N, SERPINA3G, LRP6, SERPINA3C, PLCB1, IRS1, CXCL12	400	73	18082	4.33473	0.999999	0.190259	9.20425
GOTERM_BP_DIRECT	GO:0019395~fatty acid oxidation	4	0.925926	0.00576092	CD36, ADIPOR2, PPARGC1A, ADIPOQ	400	17	18082	10.6365	0.999999	0.197048	9.69298
GOTERM_BP_DIRECT	GO:0051384~response to glucocorticoid	7	1.62037	0.0062227	ALPL, HNMT, IL1RN, CDO1, ADIPOQ, PIK3R1, GHR	400	75	18082	4.21913	1	0.208296	10.4303
GOTERM_BP_DIRECT	GO:0006953~acute-phase response	5	1.15741	0.00712342	SERPINA3N, SAA3, HP, LBP, FN1	400	35	18082	6.45786	1	0.231691	11.8521
GOTERM_BP_DIRECT	GO:0008152~metabolic process	20	4.62963	0.00741704	BCKDHA, ALPL, SLC27A1, LYZ2, ALDH1L1, ACADM, ECH1, LPGAT1, ENPP2, ARSI, EPHX2, SAMHD1, PNPLA2, ACSS3, ACSL1, PDE5A, MAN1A, SCP2, AGPAT2, LIPE	400	463	18082	1.9527	1	0.236995	12.311
GOTERM_BP_DIRECT	GO:0001756~somitogenesis	6	1.38889	0.00774974	SFRP1, PLXNA2, SFRP2, LRP6, FOXC1, ZEB2	400	56	18082	4.84339	1	0.243182	12.8282
GOTERM_BP_DIRECT	GO:0007420~brain development	12	2.77778	0.00867984	IRS2, S1PR1, APOD, HNMT, PFKFB3, FOXC1, SEPP1, SMARCA1, PLCB1, CXCL12, PCDH19, KCNK3	400	216	18082	2.51139	1	0.264954	14.259
GOTERM_BP_DIRECT	GO:0007005~mitochondrion organization	7	1.62037	0.00898848	CEBPA, CHCHD10, EPAS1, PRKAG2, PINK1, PPARGC1A, SOD2	400	81	18082	3.9066	1	0.269765	14.7288
GOTERM_BP_DIRECT	GO:0006979~response to oxidative stress	9	2.08333	0.00940199	EPAS1, APOE, GPX3, IDH1, PINK1, GPX8, SCARA3, SOD2, CAR3	400	133	18082	3.05898	1	0.27705	15.3545
GOTERM_BP_DIRECT	GO:0019530~taurine metabolic process	3	0.694444	0.00947767	CSAD, CDO1, GHR	400	7	18082	19.3736	1	0.27575	15.4686
GOTERM_BP_DIRECT	GO:0048842~positive regulation of axon extension involved in axon guidance	3	0.694444	0.00947767	SEMA5A, NRP1, CXCL12	400	7	18082	19.3736	1	0.27575	15.4686
GOTERM_BP_DIRECT	GO:0032808~lacrimal gland development	3	0.694444	0.00947767	IGSF3, FGF10, FOXC1	400	7	18082	19.3736	1	0.27575	15.4686
GOTERM_BP_DIRECT	GO:0048841~regulation of axon extension involved in axon guidance	3	0.694444	0.00947767	NRP1, PLXNA2, PLXND1	400	7	18082	19.3736	1	0.27575	15.4686
GOTERM_BP_DIRECT	GO:0001501~skeletal system development	8	1.85185	0.00955295	CDKN1C, CLEC3B, COL3A1, PTH1R, FGFRL1, SOX4, FOXC1, RUNX1	400	107	18082	3.37981	1	0.274474	15.5819
GOTERM_BP_DIRECT	GO:0014911~positive regulation of smooth muscle cell migration	5	1.15741	0.0104458	EGR1, RETN, IL6ST, IGF1, VTN	400	39	18082	5.79551	1	0.292761	16.9148
GOTERM_BP_DIRECT	GO:0071356~cellular response to tumor necrosis factor	8	1.85185	0.0110274	CEBPA, ZFP36L1, VCAM1, GPD1, SFRP1, CCL9, FABP4, PPARGC1A	400	110	18082	3.28764	1	0.303042	17.7723
GOTERM_BP_DIRECT	GO:0006869~lipid transport	8	1.85185	0.0115537	TNFAIP8L3, SLC27A1, GULP1, APOE, ABCA8A, LBP, APOL6, SCP2	400	111	18082	3.25802	1	0.311685	18.541
GOTERM_BP_DIRECT	GO:0035924~cellular response to vascular endothelial growth factor stimulus	4	0.925926	0.0120275	VCAM1, RAMP2, NRP1, GAS1	400	22	18082	8.21909	1	0.318866	19.2273
GOTERM_BP_DIRECT	GO:0046676~negative regulation of insulin secretion	5	1.15741	0.0124273	NOV, SFRP1, PDE3B, IRS1, ACVR1C	400	41	18082	5.5128	1	0.324215	19.8022
GOTERM_BP_DIRECT	GO:0090244~Wnt signaling pathway involved in somitogenesis	3	0.694444	0.0124536	SFRP1, SFRP2, LRP6	400	8	18082	16.9519	1	0.321497	19.8399
GOTERM_BP_DIRECT	GO:0006654~phosphatidic acid biosynthetic process	3	0.694444	0.0124536	SLC27A1, ABHD5, AGPAT2	400	8	18082	16.9519	1	0.321497	19.8399
GOTERM_BP_DIRECT	GO:0010811~positive regulation of cell-substrate adhesion	5	1.15741	0.013502	CCDC80, VTN, ECM2, NDNF, ABI3BP	400	42	18082	5.38155	1	0.340063	21.3284
GOTERM_BP_DIRECT	GO:0010243~response to organonitrogen compound	4	0.925926	0.0136092	GNAO1, VKORC1, CDO1, NNMT	400	23	18082	7.86174	1	0.338923	21.4791
GOTERM_BP_DIRECT	GO:0048146~positive regulation of fibroblast proliferation	6	1.38889	0.0142798	AGT, KMT2C, FGF10, IGF1, NGFR, FN1	400	65	18082	4.17277	1	0.349007	22.4159
GOTERM_BP_DIRECT	GO:0030335~positive regulation of cell migration	11	2.5463	0.0149378	IRS2, S1PR1, CXCL16, SSH2, IGF1, SNAI2, IRS1, CXCL12, PIK3R1, MYLK, FN1	400	203	18082	2.44953	1	0.358471	23.3247
GOTERM_BP_DIRECT	GO:0045471~response to ethanol	8	1.85185	0.0150992	VCAM1, RBP4, GSN, ABAT, CDO1, ADIPOQ, SDF4, CAR3	400	117	18082	3.09094	1	0.358224	23.5461
GOTERM_BP_DIRECT	GO:0010466~negative regulation of peptidase activity	8	1.85185	0.0150992	KNG1, SERPINA3N, GPC3, SERPINA3G, COL28A1, SERPINA3C, SERPING1, PI15	400	117	18082	3.09094	1	0.358224	23.5461
GOTERM_BP_DIRECT	GO:0030574~collagen catabolic process	4	0.925926	0.0153035	MMP19, CTSB, ADAMTS2, MMP11	400	24	18082	7.53417	1	0.358789	23.8255
GOTERM_BP_DIRECT	GO:0032000~positive regulation of fatty acid beta-oxidation	3	0.694444	0.0157799	IRS2, ABCD2, IRS1	400	9	18082	15.0683	1	0.364367	24.4733
GOTERM_BP_DIRECT	GO:0006111~regulation of gluconeogenesis	3	0.694444	0.0157799	PDK2, ACADM, NR3C1	400	9	18082	15.0683	1	0.364367	24.4733
GOTERM_BP_DIRECT	GO:0010873~positive regulation of cholesterol esterification	3	0.694444	0.0157799	SCD1, APOE, AGT	400	9	18082	15.0683	1	0.364367	24.4733
GOTERM_BP_DIRECT	GO:0001570~vasculogenesis	6	1.38889	0.0170888	ZFP36L1, RAMP2, NTRK2, TGFBR3, ANGPT1, FZD4	400	68	18082	3.98868	1	0.384627	26.2262
GOTERM_BP_DIRECT	GO:0014065~phosphatidylinositol 3-kinase signaling	4	0.925926	0.0171113	ZFP36L1, IGF1, IRS1, PIK3R1	400	25	18082	7.2328	1	0.381693	26.256
GOTERM_BP_DIRECT	GO:0048010~vascular endothelial growth factor receptor signaling pathway	4	0.925926	0.0171113	VEGFC, NRP1, FOXC1, PIK3R1	400	25	18082	7.2328	1	0.381693	26.256
GOTERM_BP_DIRECT	GO:0010906~regulation of glucose metabolic process	4	0.925926	0.0171113	PDK2, NR3C1, ADIPOQ, IGFBP4	400	25	18082	7.2328	1	0.381693	26.256
GOTERM_BP_DIRECT	GO:0045766~positive regulation of angiogenesis	8	1.85185	0.0178553	SEMA5A, VEGFC, RAMP2, C3, LRG1, SFRP2, RUNX1, ANGPT4	400	121	18082	2.98876	1	0.39125	27.2349
GOTERM_BP_DIRECT	GO:0035019~somatic stem cell population maintenance	5	1.15741	0.0183831	SFRP1, FGF10, SOX4, LDB2, TCF7L1	400	46	18082	4.91359	1	0.396857	27.9218
GOTERM_BP_DIRECT	GO:0001889~liver development	7	1.62037	0.0186639	CEBPA, ACADM, JARID2, TGFBR3, HP, RUNX1, SOD2	400	95	18082	3.33089	1	0.398227	28.2847
GOTERM_BP_DIRECT	GO:0050790~regulation of catalytic activity	4	0.925926	0.0190333	PRKAG2, CTSB, SOD2, TRIB1	400	26	18082	6.95462	1	0.401012	28.7597
GOTERM_BP_DIRECT	GO:0006508~proteolysis	22	5.09259	0.0191685	CFB, MMP19, ADAMTS15, CPXM2, HP, MMP23, NRIP2, MMP11, C1RA, GGT5, CASP4, HTRA1, FAP, CPXM1, HTRA3, CTSB, CFD, C1S1, ADAMTS2, PCSK5, DPEP1, CTSF	400	582	18082	1.70878	1	0.39996	28.9328
GOTERM_BP_DIRECT	GO:0048048~embryonic eye morphogenesis	3	0.694444	0.0194399	EFEMP1, MFAP2, FBN2	400	10	18082	13.5615	1	0.401102	29.279
GOTERM_BP_DIRECT	GO:0015909~long-chain fatty acid transport	3	0.694444	0.0194399	SLC27A1, CD36, APOE	400	10	18082	13.5615	1	0.401102	29.279
GOTERM_BP_DIRECT	GO:0045944~positive regulation of transcription from RNA polymerase II promoter	33	7.63889	0.0213166	NAMPT, RNASEL, THRA, LMO4, FGF10, SOX4, ZEB2, NR3C1, JAG1, DCN, CALCOCO1, S1PR1, RUNX1, PIK3R1, CEBPA, EGR1, KAT2B, EPAS1, IGF1, NCOA7, LDB2, PPARGC1A, NRIP1, ATXN1, ACVR2A, SFRP2, EBF3, EBF1, SIX1, LRP6, FOXC1, SMARCA2, NFIA	400	995	18082	1.49926	1	0.427012	31.6298
GOTERM_BP_DIRECT	GO:0007584~response to nutrient	6	1.38889	0.0225418	VCAM1, ACSL1, SFRP2, ADIPOR2, ABCA1, ADIPOQ	400	73	18082	3.71548	1	0.441921	33.1246
GOTERM_BP_DIRECT	GO:0035108~limb morphogenesis	4	0.925926	0.0232208	LRP6, FGF10, FBN2, PCSK5	400	28	18082	6.45786	1	0.448416	33.9397
GOTERM_BP_DIRECT	GO:0060174~limb bud formation	3	0.694444	0.0234172	PLXNA2, FGF10, SOX4	400	11	18082	12.3286	1	0.447914	34.1736
GOTERM_BP_DIRECT	GO:0021785~branchiomotor neuron axon guidance	3	0.694444	0.0234172	NRP1, PLXNA2, PLXND1	400	11	18082	12.3286	1	0.447914	34.1736
GOTERM_BP_DIRECT	GO:0032024~positive regulation of insulin secretion	5	1.15741	0.0242337	RBP4, IRS2, GLUL, ABAT, SOX4	400	50	18082	4.5205	1	0.456069	35.1382
GOTERM_BP_DIRECT	GO:0001822~kidney development	8	1.85185	0.0253134	CDKN1C, GPC3, AGT, SIX1, FOXC1, DCN, PCSK5, C1GALT1	400	130	18082	2.78185	1	0.467501	36.3931
GOTERM_BP_DIRECT	GO:0071542~dopaminergic neuron differentiation	4	0.925926	0.0254866	SFRP1, RSPO2, LRP6, CXCL12	400	29	18082	6.23517	1	0.466545	36.5922
GOTERM_BP_DIRECT	GO:0021915~neural tube development	5	1.15741	0.0258527	ZFP36L1, SFRP1, PLXNA2, SFRP2, LRP6	400	51	18082	4.43186	1	0.468151	37.0112
GOTERM_BP_DIRECT	GO:0008286~insulin receptor signaling pathway	5	1.15741	0.0258527	PDK2, IRS2, PLCB1, IRS1, PIK3R1	400	51	18082	4.43186	1	0.468151	37.0112
GOTERM_BP_DIRECT	GO:0043066~negative regulation of apoptotic process	21	4.86111	0.0267559	IL1RN, CLU, IGF1, PINK1, PIM3, GAS1, SNAI2, PDCD4, KITL, SOD2, DAPK1, SFRP1, COMP, SIX1, ANGPT1, NGFR, DPEP1, PIK3R1, ANGPT4, ANGPTL4, FN1	400	566	18082	1.67722	1	0.476663	38.0339
GOTERM_BP_DIRECT	GO:0030334~regulation of cell migration	6	1.38889	0.0276344	PLXNA2, ENPP2, LMO4, LDB2, PLXND1, CXCL12	400	77	18082	3.52247	1	0.484584	39.0136
GOTERM_BP_DIRECT	GO:0043116~negative regulation of vascular permeability	3	0.694444	0.0276961	RAMP2, ANGPT1, NR3C1	400	12	18082	11.3012	1	0.482151	39.0818
GOTERM_BP_DIRECT	GO:0051593~response to folic acid	3	0.694444	0.0276961	GSN, LRP6, ABCG2	400	12	18082	11.3012	1	0.482151	39.0818
GOTERM_BP_DIRECT	GO:0009314~response to radiation	4	0.925926	0.0278668	COL3A1, SNAI2, CXCL12, SOD2	400	30	18082	6.02733	1	0.481106	39.2703
GOTERM_BP_DIRECT	GO:0043010~camera-type eye development	6	1.38889	0.0290125	CDKN1C, EFEMP1, FOXC1, FBN2, GAS1, JAG1	400	78	18082	3.47731	1	0.491942	40.521
GOTERM_BP_DIRECT	GO:0030336~negative regulation of cell migration	7	1.62037	0.0300353	PODN, SFRP1, SFRP2, IL1RN, STC1, ADIPOQ, DPEP1	400	106	18082	2.98524	1	0.500937	41.617
GOTERM_BP_DIRECT	GO:0007507~heart development	12	2.77778	0.0307802	ZFP36L1, VCAM1, RBP4, RAMP2, ACADM, NRP1, COL3A1, ADIPOR2, SOX4, FOXC1, PCSK5, SOD2	400	261	18082	2.07839	1	0.50644	42.4031
GOTERM_BP_DIRECT	GO:0032496~response to lipopolysaccharide	10	2.31481	0.0311338	VCAM1, ALPL, FMO1, CXCL9, FGF10, LBP, DCN, NGFR, SOD2, TRIB1	400	197	18082	2.29467	1	0.507359	42.7728
GOTERM_BP_DIRECT	GO:0048661~positive regulation of smooth muscle cell proliferation	6	1.38889	0.0318972	EGR1, NAMPT, RETN, S1PR1, IGF1, PPARGC1A	400	80	18082	3.39037	1	0.512857	43.5633
GOTERM_BP_DIRECT	GO:0030195~negative regulation of blood coagulation	3	0.694444	0.0322614	KNG1, KNG2, APOE	400	13	18082	10.4319	1	0.513814	43.9368
GOTERM_BP_DIRECT	GO:1902287~semaphorin-plexin signaling pathway involved in axon guidance	3	0.694444	0.0322614	NRP1, PLXNA2, PLXND1	400	13	18082	10.4319	1	0.513814	43.9368
GOTERM_BP_DIRECT	GO:0007623~circadian rhythm	7	1.62037	0.0325006	NAMPT, CYP7B1, NTRK2, IGF1, NGFR, PPARGC1A, ADIPOQ	400	108	18082	2.92995	1	0.513385	44.1808
GOTERM_BP_DIRECT	GO:0007275~multicellular organism development	33	7.63889	0.0326718	NRP1, SHROOM3, GLDN, JAG1, SEMA5A, ANGPT1, NDRG2, PLXND1, C1GALT1, CEBPA, ZFP423, EPAS1, JARID2, DRAXIN, MMP19, SNAI2, FZD4, MMP11, TENM4, VEGFC, CHRDL1, EYA2, SFRP1, SFRP2, EBF3, EBF1, SIX1, NTRK2, LRP6, SORT1, NGFR, TNFAIP2, CHL1	400	1029	18082	1.44972	1	0.512223	44.3549
GOTERM_BP_DIRECT	GO:0006958~complement activation, classical pathway	5	1.15741	0.0329672	C1RA, C4B, C3, SERPING1, C1S1	400	55	18082	4.10955	1	0.512422	44.654
GOTERM_BP_DIRECT	GO:0048678~response to axon injury	4	0.925926	0.0329689	MATN2, MATN4, APOD, SOD2	400	32	18082	5.65062	1	0.509464	44.6558
GOTERM_BP_DIRECT	GO:2001240~negative regulation of extrinsic apoptotic signaling pathway in absence of ligand	4	0.925926	0.0356896	EYA2, FGF10, GAS1, SNAI2	400	33	18082	5.47939	1	0.534957	47.34
GOTERM_BP_DIRECT	GO:0043508~negative regulation of JUN kinase activity	3	0.694444	0.0370985	SFRP1, SFRP2, PDCD4	400	14	18082	9.68679	1	0.54606	48.6814
GOTERM_BP_DIRECT	GO:0006656~phosphatidylcholine biosynthetic process	3	0.694444	0.0370985	SLC27A1, CHPT1, FABP5	400	14	18082	9.68679	1	0.54606	48.6814
GOTERM_BP_DIRECT	GO:1902230~negative regulation of intrinsic apoptotic signaling pathway in response to DNA damage	3	0.694444	0.0370985	CLU, SNAI2, CXCL12	400	14	18082	9.68679	1	0.54606	48.6814
GOTERM_BP_DIRECT	GO:0002021~response to dietary excess	3	0.694444	0.0370985	APOE, PPARGC1A, ACVR1C	400	14	18082	9.68679	1	0.54606	48.6814
GOTERM_BP_DIRECT	GO:0007188~adenylate cyclase-modulating G-protein coupled receptor signaling pathway	4	0.925926	0.0385222	GNAO1, GNAI1, PTH1R, CACNA1D	400	34	18082	5.31824	1	0.556883	50.004
GOTERM_BP_DIRECT	GO:0071526~semaphorin-plexin signaling pathway	4	0.925926	0.0385222	SEMA5A, NRP1, PLXNA2, PLXND1	400	34	18082	5.31824	1	0.556883	50.004
GOTERM_BP_DIRECT	GO:0001558~regulation of cell growth	5	1.15741	0.0389813	NOV, HTRA1, FBLN5, HTRA3, IGFBP4	400	58	18082	3.89698	1	0.558274	50.4237
GOTERM_BP_DIRECT	GO:0009611~response to wounding	5	1.15741	0.0389813	ZFP36L1, SLC1A3, NRP1, NGFR, FABP5	400	58	18082	3.89698	1	0.558274	50.4237
GOTERM_BP_DIRECT	GO:0001649~osteoblast differentiation	7	1.62037	0.0392274	ALPL, SFRP1, RSPO2, TGFBR3, IGF1, COL6A1, SNAI2	400	113	18082	2.80031	1	0.557644	50.6471
GOTERM_BP_DIRECT	GO:0008654~phospholipid biosynthetic process	5	1.15741	0.0411161	PLA2G16, LPGAT1, ABHD5, CHPT1, AGPAT2	400	59	18082	3.83093	1	0.572092	52.3315
GOTERM_BP_DIRECT	GO:0030282~bone mineralization	4	0.925926	0.0414659	GPC3, CLEC3B, PTH1R, RSPO2	400	35	18082	5.16629	1	0.572317	52.6374
GOTERM_BP_DIRECT	GO:0045776~negative regulation of blood pressure	4	0.925926	0.0414659	VEGFC, ABAT, ADIPOQ, PIK3R1	400	35	18082	5.16629	1	0.572317	52.6374
GOTERM_BP_DIRECT	GO:0030073~insulin secretion	4	0.925926	0.0414659	DGAT1, IL1RN, ILDR2, IRS1	400	35	18082	5.16629	1	0.572317	52.6374
GOTERM_BP_DIRECT	GO:0030097~hemopoiesis	6	1.38889	0.0415986	EPAS1, SFRP1, MKNK2, ANGPT1, RUNX1, SOD2	400	86	18082	3.15384	1	0.570609	52.753
GOTERM_BP_DIRECT	GO:0034389~lipid particle organization	3	0.694444	0.0421932	BSCL2, PNPLA2, CIDEC	400	15	18082	9.041	1	0.573005	53.2676
GOTERM_BP_DIRECT	GO:0010875~positive regulation of cholesterol efflux	3	0.694444	0.0421932	APOE, ABCA1, ADIPOQ	400	15	18082	9.041	1	0.573005	53.2676
GOTERM_BP_DIRECT	GO:0031643~positive regulation of myelination	3	0.694444	0.0421932	TENM4, NGFR, TRF	400	15	18082	9.041	1	0.573005	53.2676
GOTERM_BP_DIRECT	GO:0007263~nitric oxide mediated signal transduction	3	0.694444	0.0421932	CD36, APOE, NDNF	400	15	18082	9.041	1	0.573005	53.2676
GOTERM_BP_DIRECT	GO:0045725~positive regulation of glycogen biosynthetic process	3	0.694444	0.0421932	IRS2, IGF1, IRS1	400	15	18082	9.041	1	0.573005	53.2676
GOTERM_BP_DIRECT	GO:2000872~positive regulation of progesterone secretion	2	0.462963	0.0436466	RETN, RUNX1	400	2	18082	45.205	1	0.582753	54.5033
GOTERM_BP_DIRECT	GO:0070543~response to linoleic acid	2	0.462963	0.0436466	CD36, ADIPOQ	400	2	18082	45.205	1	0.582753	54.5033
GOTERM_BP_DIRECT	GO:0019452~L-cysteine catabolic process to taurine	2	0.462963	0.0436466	CSAD, CDO1	400	2	18082	45.205	1	0.582753	54.5033
GOTERM_BP_DIRECT	GO:1900221~regulation of beta-amyloid clearance	2	0.462963	0.0436466	APOE, CLU	400	2	18082	45.205	1	0.582753	54.5033
GOTERM_BP_DIRECT	GO:1904956~regulation of midbrain dopaminergic neuron differentiation	2	0.462963	0.0436466	SFRP1, SFRP2	400	2	18082	45.205	1	0.582753	54.5033
GOTERM_BP_DIRECT	GO:1900170~negative regulation of glucocorticoid mediated signaling pathway	2	0.462963	0.0436466	CREBRF, NR3C1	400	2	18082	45.205	1	0.582753	54.5033
GOTERM_BP_DIRECT	GO:0042412~taurine biosynthetic process	2	0.462963	0.0436466	CSAD, CDO1	400	2	18082	45.205	1	0.582753	54.5033
GOTERM_BP_DIRECT	GO:0048015~phosphatidylinositol-mediated signaling	4	0.925926	0.0445194	IRS2, GSN, IGF1, IRS1	400	36	18082	5.02278	1	0.587304	55.2305
GOTERM_BP_DIRECT	GO:0071560~cellular response to transforming growth factor beta stimulus	5	1.15741	0.0455808	ZFP36L1, SFRP1, CLEC3B, RUNX1, PPARGC1A	400	61	18082	3.70533	1	0.593296	56.1
GOTERM_BP_DIRECT	GO:0008203~cholesterol metabolic process	6	1.38889	0.0470487	CEBPA, CYP7B1, APOE, ABCA1, APLP2, LIPE	400	89	18082	3.04753	1	0.602381	57.2764
GOTERM_BP_DIRECT	GO:0060070~canonical Wnt signaling pathway	6	1.38889	0.0470487	SFRP1, LRP6, SOX4, SNAI2, FZD4, TCF7L1	400	89	18082	3.04753	1	0.602381	57.2764
GOTERM_BP_DIRECT	GO:0007411~axon guidance	8	1.85185	0.0474675	MATN2, SEMA5A, NRP1, EFNA2, DRAXIN, GAS1, NGFR, CHL1	400	149	18082	2.42711	1	0.602922	57.6065
GOTERM_BP_DIRECT	GO:0016055~Wnt signaling pathway	10	2.31481	0.0475142	SFRP1, SFRP2, DRAXIN, RSPO2, LRP6, HBP1, NDRG2, FZD4, TCF7L1, CALCOCO1	400	213	18082	2.1223	1	0.600524	57.6432
GOTERM_BP_DIRECT	GO:0031103~axon regeneration	3	0.694444	0.0475319	NREP, APOE, CHL1	400	16	18082	8.47594	1	0.597919	57.657
GOTERM_BP_DIRECT	GO:0086004~regulation of cardiac muscle cell contraction	3	0.694444	0.0475319	FXYD1, STC1, ATP1A2	400	16	18082	8.47594	1	0.597919	57.657
GOTERM_BP_DIRECT	GO:0014912~negative regulation of smooth muscle cell migration	3	0.694444	0.0475319	PPARGC1A, ADIPOQ, TRIB1	400	16	18082	8.47594	1	0.597919	57.657
GOTERM_BP_DIRECT	GO:0030501~positive regulation of bone mineralization	4	0.925926	0.0476816	ACVR2A, ATRAID, GPM6B, FBN2	400	37	18082	4.88703	1	0.596376	57.7743
GOTERM_BP_DIRECT	GO:0060976~coronary vasculature development	4	0.925926	0.0476816	GPC3, TGFBR3, PLXND1, PCSK5	400	37	18082	4.88703	1	0.596376	57.7743
GOTERM_BP_DIRECT	GO:0051924~regulation of calcium ion transport	4	0.925926	0.0476816	AGT, IGF1, CXCL12, CACNA1D	400	37	18082	4.88703	1	0.596376	57.7743
GOTERM_BP_DIRECT	GO:0030177~positive regulation of Wnt signaling pathway	4	0.925926	0.0476816	SFRP1, FGF10, SOX4, ZEB2	400	37	18082	4.88703	1	0.596376	57.7743
GOTERM_BP_DIRECT	GO:0002053~positive regulation of mesenchymal cell proliferation	4	0.925926	0.0476816	IRS2, LRP6, GAS1, IRS1	400	37	18082	4.88703	1	0.596376	57.7743
GOTERM_BP_DIRECT	GO:0008217~regulation of blood pressure	5	1.15741	0.0479105	RAMP2, AGT, ATP1A2, SOD2, AOC3	400	62	18082	3.64556	1	0.595471	57.9531
GOTERM_BP_DIRECT	GO:0042632~cholesterol homeostasis	5	1.15741	0.0503051	LPL, APOE, EPHX2, FABP4, ABCA1	400	63	18082	3.5877	1	0.611129	59.7807
GOTERM_BP_DIRECT	GO:0009612~response to mechanical stimulus	5	1.15741	0.0503051	RETN, CD36, COL3A1, DCN, CXCL12	400	63	18082	3.5877	1	0.611129	59.7807
GOTERM_BP_DIRECT	GO:0014068~positive regulation of phosphatidylinositol 3-kinase signaling	5	1.15741	0.0527643	AGT, NTRK2, IGF1, ANGPT1, DCN	400	64	18082	3.53164	1	0.626474	61.5795
GOTERM_BP_DIRECT	GO:0060038~cardiac muscle cell proliferation	3	0.694444	0.0531013	TENM4, TGFBR3, FOXC1	400	17	18082	7.97735	1	0.626225	61.82
GOTERM_BP_DIRECT	GO:0050732~negative regulation of peptidyl-tyrosine phosphorylation	3	0.694444	0.0531013	SFRP1, SFRP2, IGF1	400	17	18082	7.97735	1	0.626225	61.82
GOTERM_BP_DIRECT	GO:0051481~negative regulation of cytosolic calcium ion concentration	3	0.694444	0.0531013	IL6ST, ATP1A2, KCNK3	400	17	18082	7.97735	1	0.626225	61.82
GOTERM_BP_DIRECT	GO:0006465~signal peptide processing	3	0.694444	0.0531013	ARXES1, ARXES2, PCSK5	400	17	18082	7.97735	1	0.626225	61.82
GOTERM_BP_DIRECT	GO:0006641~triglyceride metabolic process	4	0.925926	0.0543266	SCD1, ACSL1, CD36, APOE	400	39	18082	4.63641	1	0.632215	62.6824
GOTERM_BP_DIRECT	GO:0005977~glycogen metabolic process	4	0.925926	0.0543266	PPP1R3C, IL6ST, PPP1R1A, PRKAG2	400	39	18082	4.63641	1	0.632215	62.6824
GOTERM_BP_DIRECT	GO:0050830~defense response to Gram-positive bacterium	6	1.38889	0.0549445	SCD1, LYZ2, CD36, LBP, GBP3, B2M	400	93	18082	2.91645	1	0.633877	63.1104
GOTERM_BP_DIRECT	GO:0070374~positive regulation of ERK1 and ERK2 cascade	9	2.08333	0.056423	TNFAIP8L3, CD36, BMPER, NRP1, C3, CCL9, FGF10, ANGPT1, ST5	400	188	18082	2.16407	1	0.641329	64.1157
GOTERM_BP_DIRECT	GO:0030324~lung development	7	1.62037	0.0569557	CEBPA, RBP4, GPC3, EPAS1, FGF10, IGF1, ADAMTS2	400	124	18082	2.5519	1	0.642307	64.4715
GOTERM_BP_DIRECT	GO:0048839~inner ear development	5	1.15741	0.0578756	CEBPA, BMPER, SIX1, IGF1, JAG1	400	66	18082	3.42462	1	0.645813	65.0781
GOTERM_BP_DIRECT	GO:0030308~negative regulation of cell growth	7	1.62037	0.0587712	NOV, SFRP1, SFRP2, AGT, ADIPOR2, GAS1, SMARCA2	400	125	18082	2.53148	1	0.649088	65.6594
GOTERM_BP_DIRECT	GO:0010613~positive regulation of cardiac muscle hypertrophy	3	0.694444	0.0588889	AGT, PDE5A, IGF1	400	18	18082	7.53417	1	0.647319	65.735
GOTERM_BP_DIRECT	GO:0043536~positive regulation of blood vessel endothelial cell migration	3	0.694444	0.0588889	VEGFC, ANGPT1, ANGPT4	400	18	18082	7.53417	1	0.647319	65.735
GOTERM_BP_DIRECT	GO:0001676~long-chain fatty acid metabolic process	3	0.694444	0.0588889	SLC27A1, ACSL1, CD36	400	18	18082	7.53417	1	0.647319	65.735
GOTERM_BP_DIRECT	GO:0007413~axonal fasciculation	3	0.694444	0.0588889	SEMA5A, NCAM2, NRP1	400	18	18082	7.53417	1	0.647319	65.735
GOTERM_BP_DIRECT	GO:0048566~embryonic digestive tract development	3	0.694444	0.0588889	RARRES2, FGF10, PCSK5	400	18	18082	7.53417	1	0.647319	65.735
GOTERM_BP_DIRECT	GO:0015908~fatty acid transport	3	0.694444	0.0588889	SLC27A1, ACSL1, CD36	400	18	18082	7.53417	1	0.647319	65.735
GOTERM_BP_DIRECT	GO:0045087~innate immune response	15	3.47222	0.0591308	IFIH1, CFB, C3, C4B, SAMHD1, SERPING1, CD1D1, B2M, C1RA, CASP4, CFH, IIGP1, LBP, C1S1, CFD	400	400	18082	1.69519	1	0.646364	65.8901
GOTERM_BP_DIRECT	GO:0001938~positive regulation of endothelial cell proliferation	5	1.15741	0.060527	SEMA5A, VEGFC, LRG1, CXCL12, SCG2	400	67	18082	3.37351	1	0.652718	66.7724
GOTERM_BP_DIRECT	GO:0055088~lipid homeostasis	4	0.925926	0.0613889	CEBPA, ACADM, APOE, PNPLA2	400	41	18082	4.41024	1	0.655605	67.3063
GOTERM_BP_DIRECT	GO:0006006~glucose metabolic process	5	1.15741	0.0632419	PDK2, APOD, ADIPOQ, FABP5, PIK3R1	400	68	18082	3.3239	1	0.664417	68.4267
GOTERM_BP_DIRECT	GO:0001843~neural tube closure	6	1.38889	0.0635603	SHROOM3, SFRP1, SFRP2, LMO4, LRP6, ZEB2	400	97	18082	2.79619	1	0.663884	68.6156
GOTERM_BP_DIRECT	GO:0046546~development of primary male sexual characteristics	2	0.462963	0.0647519	SFRP1, SFRP2	400	3	18082	30.1367	1	0.6685	69.3129
GOTERM_BP_DIRECT	GO:0007181~transforming growth factor beta receptor complex assembly	2	0.462963	0.0647519	TGFBR3, ACVR1C	400	3	18082	30.1367	1	0.6685	69.3129
GOTERM_BP_DIRECT	GO:0006082~organic acid metabolic process	2	0.462963	0.0647519	ACADM, FMO1	400	3	18082	30.1367	1	0.6685	69.3129
GOTERM_BP_DIRECT	GO:0009449~gamma-aminobutyric acid biosynthetic process	2	0.462963	0.0647519	SLC1A3, ABAT	400	3	18082	30.1367	1	0.6685	69.3129
GOTERM_BP_DIRECT	GO:0048050~post-embryonic eye morphogenesis	2	0.462963	0.0647519	EFEMP1, MFAP2	400	3	18082	30.1367	1	0.6685	69.3129
GOTERM_BP_DIRECT	GO:0048807~female genitalia morphogenesis	2	0.462963	0.0647519	RBP4, FGF10	400	3	18082	30.1367	1	0.6685	69.3129
GOTERM_BP_DIRECT	GO:0001543~ovarian follicle rupture	2	0.462963	0.0647519	AGT, NRIP1	400	3	18082	30.1367	1	0.6685	69.3129
GOTERM_BP_DIRECT	GO:2000041~negative regulation of planar cell polarity pathway involved in axis elongation	2	0.462963	0.0647519	SFRP1, SFRP2	400	3	18082	30.1367	1	0.6685	69.3129
GOTERM_BP_DIRECT	GO:0034638~phosphatidylcholine catabolic process	2	0.462963	0.0647519	PLA2G15, ENPP2	400	3	18082	30.1367	1	0.6685	69.3129
GOTERM_BP_DIRECT	GO:0031652~positive regulation of heat generation	2	0.462963	0.0647519	SLC27A1, ABAT	400	3	18082	30.1367	1	0.6685	69.3129
GOTERM_BP_DIRECT	GO:0022904~respiratory electron transport chain	3	0.694444	0.0648821	PINK1, PPARGC1A, SOD2	400	19	18082	7.13763	1	0.66686	69.3882
GOTERM_BP_DIRECT	GO:0050880~regulation of blood vessel size	3	0.694444	0.0648821	KNG1, TGFBR3, FOXC1	400	19	18082	7.13763	1	0.66686	69.3882
GOTERM_BP_DIRECT	GO:0030193~regulation of blood coagulation	3	0.694444	0.0648821	VKORC1, FAM46A, SCARA5	400	19	18082	7.13763	1	0.66686	69.3882
GOTERM_BP_DIRECT	GO:0070208~protein heterotrimerization	3	0.694444	0.0648821	COL6A2, COL6A1, ADIPOQ	400	19	18082	7.13763	1	0.66686	69.3882
GOTERM_BP_DIRECT	GO:0001523~retinoid metabolic process	3	0.694444	0.0648821	RARRES2, ADH1, APOE	400	19	18082	7.13763	1	0.66686	69.3882
GOTERM_BP_DIRECT	GO:0007162~negative regulation of cell adhesion	4	0.925926	0.0650726	SEMA5A, PDE3B, ANGPT1, PIK3R1	400	42	18082	4.30524	1	0.665584	69.498
GOTERM_BP_DIRECT	GO:0042127~regulation of cell proliferation	10	2.31481	0.065258	CEBPA, JARID2, SFRP2, LRP6, CXCL9, DUSP22, IGF1, NDRG1, NR3C1, JAG1	400	227	18082	1.99141	1	0.664291	69.6046
GOTERM_BP_DIRECT	GO:0045780~positive regulation of bone resorption	3	0.694444	0.0710693	ITGA9, LRP6, TRF	400	20	18082	6.78075	1	0.694173	72.7722
GOTERM_BP_DIRECT	GO:0044130~negative regulation of growth of symbiont in host	3	0.694444	0.0710693	SCD1, CD36, LBP	400	20	18082	6.78075	1	0.694173	72.7722
GOTERM_BP_DIRECT	GO:0030301~cholesterol transport	3	0.694444	0.0710693	CD36, ABCA1, SCP2	400	20	18082	6.78075	1	0.694173	72.7722
GOTERM_BP_DIRECT	GO:0001568~blood vessel development	5	1.15741	0.071763	AGT, COL3A1, TGFBR3, FOXC1, FZD4	400	71	18082	3.18345	1	0.695511	73.1287
GOTERM_BP_DIRECT	GO:0071333~cellular response to glucose stimulus	5	1.15741	0.071763	VCAM1, IRS2, SOX4, IGF1, PPARGC1A	400	71	18082	3.18345	1	0.695511	73.1287
GOTERM_BP_DIRECT	GO:0048706~embryonic skeletal system development	4	0.925926	0.0727358	RBP4, ACVR2A, GAS1, PCSK5	400	44	18082	4.10955	1	0.698272	73.6214
GOTERM_BP_DIRECT	GO:0006635~fatty acid beta-oxidation	4	0.925926	0.0727358	ECH1, ACADM, ABCD2, ADIPOQ	400	44	18082	4.10955	1	0.698272	73.6214
GOTERM_BP_DIRECT	GO:0055114~oxidation-reduction process	22	5.09259	0.0735851	SCD1, BCKDHA, KDM7A, LDHB, STEAP4, GPD1, ALDH1L1, ACADM, ADHFE1, CYP4V3, CDO1, DHDH, SOD2, CYP7B1, FMO1, ADH1, GPX3, VKORC1, IDH1, GPX8, CP, AOC3	400	676	18082	1.47117	1	0.700351	74.0445
GOTERM_BP_DIRECT	GO:0090090~negative regulation of canonical Wnt signaling pathway	6	1.38889	0.0753362	EGR1, GPC3, SFRP1, SFRP2, DRAXIN, SNAI2	400	102	18082	2.65912	1	0.706904	74.8968
GOTERM_BP_DIRECT	GO:0006879~cellular iron ion homeostasis	4	0.925926	0.0767116	SLC22A17, CP, SCARA5, TRF	400	45	18082	4.01822	1	0.711429	75.5476
GOTERM_BP_DIRECT	GO:0000302~response to reactive oxygen species	3	0.694444	0.077439	APOD, PPARGC1A, SOD2	400	21	18082	6.45786	1	0.712731	75.8854
GOTERM_BP_DIRECT	GO:0043393~regulation of protein binding	3	0.694444	0.077439	TGFBR3, ANGPT1, APLP2	400	21	18082	6.45786	1	0.712731	75.8854
GOTERM_BP_DIRECT	GO:0006954~inflammatory response	13	3.00926	0.0801309	KNG1, RARRES2, C4B, C3, FFAR2, EPHX2, CXCL9, CCL9, CXCL12, GGT5, CASP4, NGFR, IGFBP4	400	344	18082	1.70833	1	0.723247	77.0973
GOTERM_BP_DIRECT	GO:0006955~immune response	11	2.5463	0.080181	CD36, ENPP2, SUSD2, CCL9, CXCL9, TGFBR3, VTN, COLEC12, NGFR, CXCL12, B2M	400	272	18082	1.82814	1	0.721302	77.1193
GOTERM_BP_DIRECT	GO:0006915~apoptotic process	19	4.39815	0.0802521	GULP1, YPEL3, MKNK2, PIM3, PDCD4, CIDEC, ACVR1C, DAPK1, PLEKHF1, ZFP36L1, SERPINA3G, SFRP2, GSN, COMP, FAP, SIX1, G0S2, NGFR, SRGN	400	570	18082	1.50683	1	0.719466	77.1505
GOTERM_BP_DIRECT	GO:0033138~positive regulation of peptidyl-serine phosphorylation	5	1.15741	0.0808381	SFRP2, AGT, NTRK2, PINK1, ANGPT1	400	74	18082	3.05439	1	0.720017	77.4061
GOTERM_BP_DIRECT	GO:0006633~fatty acid biosynthetic process	5	1.15741	0.0808381	SCD1, LPL, HACD3, PRKAG2, MGLL	400	74	18082	3.05439	1	0.720017	77.4061
GOTERM_BP_DIRECT	GO:0048260~positive regulation of receptor-mediated endocytosis	3	0.694444	0.0839801	VTN, TRF, B2M	400	22	18082	6.16432	1	0.732011	78.7309
GOTERM_BP_DIRECT	GO:0010719~negative regulation of epithelial to mesenchymal transition	3	0.694444	0.0839801	SFRP1, SFRP2, TGFBR3	400	22	18082	6.16432	1	0.732011	78.7309
GOTERM_BP_DIRECT	GO:0042246~tissue regeneration	3	0.694444	0.0839801	APOD, GSN, FGF10	400	22	18082	6.16432	1	0.732011	78.7309
GOTERM_BP_DIRECT	GO:0046579~positive regulation of Ras protein signal transduction	3	0.694444	0.0839801	FGF10, IGF1, KITL	400	22	18082	6.16432	1	0.732011	78.7309
GOTERM_BP_DIRECT	GO:0090175~regulation of establishment of planar polarity	2	0.462963	0.0853927	SFRP1, SFRP2	400	4	18082	22.6025	1	0.736051	79.3023
GOTERM_BP_DIRECT	GO:0002232~leukocyte chemotaxis involved in inflammatory response	2	0.462963	0.0853927	FFAR2, LBP	400	4	18082	22.6025	1	0.736051	79.3023
GOTERM_BP_DIRECT	GO:0090258~negative regulation of mitochondrial fission	2	0.462963	0.0853927	PINK1, PPARGC1A	400	4	18082	22.6025	1	0.736051	79.3023
GOTERM_BP_DIRECT	GO:0050994~regulation of lipid catabolic process	2	0.462963	0.0853927	RARRES2, THRA	400	4	18082	22.6025	1	0.736051	79.3023
GOTERM_BP_DIRECT	GO:0048861~leukemia inhibitory factor signaling pathway	2	0.462963	0.0853927	IL6ST, LIFR	400	4	18082	22.6025	1	0.736051	79.3023
GOTERM_BP_DIRECT	GO:0017038~protein import	2	0.462963	0.0853927	APOE, CLU	400	4	18082	22.6025	1	0.736051	79.3023
GOTERM_BP_DIRECT	GO:0060244~negative regulation of cell proliferation involved in contact inhibition	2	0.462963	0.0853927	SRPX, FAP	400	4	18082	22.6025	1	0.736051	79.3023
GOTERM_BP_DIRECT	GO:0038084~vascular endothelial growth factor signaling pathway	2	0.462963	0.0853927	NRP1, FOXC1	400	4	18082	22.6025	1	0.736051	79.3023
GOTERM_BP_DIRECT	GO:0060535~trachea cartilage morphogenesis	2	0.462963	0.0853927	RSPO2, LRP6	400	4	18082	22.6025	1	0.736051	79.3023
GOTERM_BP_DIRECT	GO:0048014~Tie signaling pathway	2	0.462963	0.0853927	ANGPT1, ANGPT4	400	4	18082	22.6025	1	0.736051	79.3023
GOTERM_BP_DIRECT	GO:2001199~negative regulation of dendritic cell differentiation	2	0.462963	0.0853927	TMEM176B, TMEM176A	400	4	18082	22.6025	1	0.736051	79.3023
GOTERM_BP_DIRECT	GO:0038165~oncostatin-M-mediated signaling pathway	2	0.462963	0.0853927	IL6ST, LIFR	400	4	18082	22.6025	1	0.736051	79.3023
GOTERM_BP_DIRECT	GO:0071504~cellular response to heparin	2	0.462963	0.0853927	EGR1, SFRP1	400	4	18082	22.6025	1	0.736051	79.3023
GOTERM_BP_DIRECT	GO:0001657~ureteric bud development	4	0.925926	0.0891926	BMPER, SFRP1, SIX1, FOXC1	400	48	18082	3.76708	1	0.749896	80.7684
GOTERM_BP_DIRECT	GO:0007626~locomotory behavior	6	1.38889	0.0909158	GNAO1, ABAT, SEPP1, NEGR1, APLP2, SOD2	400	108	18082	2.51139	1	0.754793	81.4005
GOTERM_BP_DIRECT	GO:0009887~organ morphogenesis	6	1.38889	0.0936627	VEGFC, GPC3, THRA, NRP1, FGF10, JAG1	400	109	18082	2.48835	1	0.763498	82.3677
GOTERM_BP_DIRECT	GO:0030511~positive regulation of transforming growth factor beta receptor signaling pathway	3	0.694444	0.0975348	CDKN1C, LRG1, TGFBR3	400	24	18082	5.65062	1	0.775935	83.6508
GOTERM_BP_DIRECT	GO:0046697~decidualization	3	0.694444	0.0975348	IL11RA1, STC1, CTSB	400	24	18082	5.65062	1	0.775935	83.6508
GOTERM_BP_DIRECT	GO:0045663~positive regulation of myoblast differentiation	3	0.694444	0.0975348	CXCL9, PLCB1, PIK3R1	400	24	18082	5.65062	1	0.775935	83.6508
GOTERM_BP_DIRECT	GO:0051968~positive regulation of synaptic transmission, glutamatergic	3	0.694444	0.0975348	GLUL, NTRK2, NGFR	400	24	18082	5.65062	1	0.775935	83.6508
GOTERM_BP_DIRECT	GO:0034394~protein localization to cell surface	3	0.694444	0.0975348	FBLN5, FGF10, ANGPT1	400	24	18082	5.65062	1	0.775935	83.6508
GOTERM_BP_DIRECT	GO:0001890~placenta development	4	0.925926	0.0979537	CDKN1C, HTRA1, IL11RA1, DCN	400	50	18082	3.6164	1	0.775505	83.7842
GOTERM_BP_DIRECT	GO:0071320~cellular response to cAMP	4	0.925926	0.0979537	ZFP36L1, GPD1, STC1, ADIPOQ	400	50	18082	3.6164	1	0.775505	83.7842
GOTERM_BP_DIRECT	GO:0021549~cerebellum development	4	0.925926	0.0979537	ABAT, CNTN1, PPARGC1A, SDF4	400	50	18082	3.6164	1	0.775505	83.7842
